# Supplementary material for: 1-(4-Bromo­phen­yl)-3-(4-ethoxy­phen­yl)­prop-2-en-1-one
Source: Acta Crystallogr Sect E Struct Rep Online. 2008 Jul 19;64(Pt 8):o1540–1. doi: 10.1107/S1600536808021776 (PMC2962165; doi:10.1107/S1600536808021776)
Supplement: Supplementary file 2 [file e-64-o1540-Isup2.hkl]

# 
# h,k,l, Fc-squared, Fo-squared, sigma(Fo-squared) and status flag 
# 
data_I
_shelx_title ' patil75a_0m in P2(1) (100K)' 
_shelx_refln_list_code          4 
_shelx_F_calc_maximum      129.45 
_exptl_crystal_F_000       336.00 
_reflns_d_resolution_high  0.7331 
 
loop_ 
 _symmetry_equiv_pos_as_xyz 
 'x, y, z' 
 '-x, y+1/2, -z' 
 
_cell_length_a     3.9855 
_cell_length_b    10.0681 
_cell_length_c    17.5270 
_cell_angle_alpha  90.000 
_cell_angle_beta   92.227 
_cell_angle_gamma  90.000 
 
_shelx_F_squared_multiplier     1.000 
 
loop_ 
 _refln_index_h 
 _refln_index_k 
 _refln_index_l 
 _refln_F_squared_calc 
 _refln_F_squared_meas 
 _refln_F_squared_sigma 
 _refln_observed_status 
   1 -13   0       30.95       18.05     10.24 o 
   1 -12   0       37.95       40.93      8.50 o 
   2 -12   0       12.36        4.92      9.26 o 
   1 -11   0        0.61       -1.97      6.41 o 
   2 -11   0       57.08       58.70      9.45 o 
   3 -11   0      113.33       98.07     11.95 o 
   0 -10   0     1148.29     1323.20     67.70 o 
   1 -10   0      600.09      673.80     27.48 o 
   2 -10   0      165.35      162.09     12.47 o 
   3 -10   0       56.56       52.55      9.81 o 
   1  -9   0      322.86      341.69     14.68 o 
   2  -9   0      223.21      212.24     11.20 o 
   3  -9   0      170.76      168.12     12.04 o 
   4  -9   0       61.06       57.02     11.30 o 
   0  -8   0      166.57      211.43     14.28 o 
   1  -8   0      552.76      617.10     17.82 o 
   2  -8   0      158.77      180.72     10.09 o 
   3  -8   0        1.59       -5.28      5.99 o 
   4  -8   0        9.82        7.59      8.65 o 
   1  -7   0      208.24      211.38      6.60 o 
   2  -7   0      354.33      344.20     12.47 o 
   3  -7   0      217.72      212.69     12.61 o 
   4  -7   0      176.99      179.18     15.88 o 
   0  -6   0      792.45      875.07     33.42 o 
   1  -6   0     1181.76     1296.61     27.61 o 
   2  -6   0      670.90      677.24     20.47 o 
   3  -6   0        8.92        2.98      5.99 o 
   4  -6   0       59.09       57.35      8.56 o 
   1  -5   0       39.14       45.56      2.43 o 
   2  -5   0      686.91      687.25     16.16 o 
   3  -5   0      660.65      632.86     19.78 o 
   4  -5   0      430.72      456.95     22.44 o 
   5  -5   0      108.33      117.28     19.37 o 
   0  -4   0     2773.73     3266.78    183.62 o 
   1  -4   0     2598.29     2835.29     61.27 o 
   2  -4   0     1664.71     1790.77     38.04 o 
   3  -4   0      471.06      454.76     14.13 o 
   4  -4   0       24.68       23.03      8.63 o 
   5  -4   0       80.42       87.44     11.93 o 
   1  -3   0     1784.61     1965.23     49.01 o 
   2  -3   0      528.16      506.30     12.57 o 
   3  -3   0     1019.16     1071.47     22.08 o 
   4  -3   0      485.36      516.73     21.86 o 
   5  -3   0      228.58      240.42     39.21 o 
   1  -2   0     3516.59     3793.01     86.78 o 
   2  -2   0      437.92      411.69     11.93 o 
   3  -2   0      234.29      237.08      7.52 o 
   4  -2   0       12.84        7.10      4.67 o 
   5  -2   0       54.66       79.68     12.94 o 
   1  -1   0     2118.44     2304.79     63.02 o 
   2  -1   0     2372.22     2345.74     47.76 o 
   3  -1   0     1044.97     1091.09     25.76 o 
   4  -1   0      412.41      445.24     16.20 o 
   5  -1   0       68.46       87.20     19.97 o 
   1   0   0     2103.80     2158.85     48.48 o 
   2   0   0     1014.75     1003.17     21.97 o 
   3   0   0      720.83      738.25     16.20 o 
   4   0   0       29.45       25.32      7.90 o 
   5   0   0       20.05       11.25     10.06 o 
   1   1   0     2442.38     2666.80     56.34 o 
   2   1   0     2260.69     2298.31     43.30 o 
   3   1   0     1191.84     1203.76     25.72 o 
   4   1   0      412.26      456.51     31.82 o 
   5   1   0       66.41       91.04     18.29 o 
   0   2   0      365.99      464.71     27.85 o 
   1   2   0     4176.55     4468.19    152.65 o 
   2   2   0      337.74      319.24      9.92 o 
   3   2   0      165.41      175.14     10.22 o 
   4   2   0       12.82       20.45     10.91 o 
   5   2   0       41.07       25.67     15.30 o 
   1   3   0     1795.41     2010.52    110.98 o 
   3   3   0      904.29      916.78     42.37 o 
   4   3   0      425.47      419.23     32.01 o 
   0   4   0     2761.29     3444.75    183.98 o 
   1   4   0     2731.66     2871.71    158.14 o 
   2   4   0     1815.63     2000.19     75.24 o 
   3   4   0      431.34      435.77     34.29 o 
   1   5   0       88.87       98.62     12.93 o 
   0   6   0      719.53      784.66     53.25 o 
   1   6   0     1167.72     1297.96     79.60 o 
  -1 -13   1       17.87        8.69      9.18 o 
   1 -13   1       73.02       61.70     11.89 o 
  -2 -12   1      104.78      106.77     13.60 o 
  -1 -12   1      521.38      533.34     24.42 o 
   1 -12   1      202.55      188.72     14.02 o 
   2 -12   1      197.96      193.28     16.20 o 
  -3 -11   1      119.47      119.82     11.30 o 
  -2 -11   1      310.55      301.49     13.84 o 
  -1 -11   1       72.82       76.00     10.03 o 
   1 -11   1      105.10      107.66     10.68 o 
   2 -11   1      197.13      211.90     16.52 o 
   3 -11   1       91.67       73.82     10.02 o 
  -3 -10   1       18.36        9.28      7.30 o 
  -2 -10   1      107.52      123.54     27.38 o 
  -1 -10   1      146.85      163.96     11.82 o 
   0 -10   1      525.82      595.12     25.97 o 
   1 -10   1      171.23      191.37     24.57 o 
   2 -10   1       64.60       51.67      7.02 o 
   3 -10   1        0.30       -3.78      6.87 o 
  -4  -9   1      159.26      164.84     14.45 o 
  -3  -9   1       91.96       89.06     15.45 o 
  -2  -9   1      153.07      160.69      9.88 o 
  -1  -9   1      158.17      164.26     12.61 o 
   0  -9   1      147.95      153.59      9.86 o 
   1  -9   1       75.76       83.26      7.42 o 
   2  -9   1      235.20      241.52     12.06 o 
   3  -9   1      194.74      208.88     13.20 o 
   4  -9   1       46.57       48.57     11.22 o 
  -4  -8   1        2.73        3.29     10.30 o 
  -3  -8   1       86.02       87.12     11.62 o 
  -2  -8   1      295.08      279.22     14.46 o 
  -1  -8   1      581.27      623.86     26.45 o 
   0  -8   1     1194.27     1375.29     37.47 o 
   1  -8   1      797.45      875.40     23.43 o 
   2  -8   1      232.36      226.62     11.36 o 
   3  -8   1      122.96      121.25     13.23 o 
   4  -8   1        1.47       14.25      8.76 o 
  -4  -7   1      134.92      153.23     13.24 o 
  -3  -7   1      437.55      438.43     18.38 o 
  -2  -7   1      280.18      269.30     15.61 o 
  -1  -7   1      112.88      115.56      5.93 o 
   0  -7   1      142.87      164.01      9.67 o 
   1  -7   1      359.10      407.64     10.02 o 
   2  -7   1      686.62      664.66     18.14 o 
   3  -7   1      403.91      414.96     17.85 o 
   4  -7   1      144.44      152.82     13.17 o 
  -4  -6   1       66.56       56.26      8.43 o 
  -3  -6   1      104.49      102.54     10.89 o 
  -2  -6   1      766.97      785.68     20.77 o 
  -1  -6   1      725.33      792.96     17.83 o 
   0  -6   1     1135.83     1290.55     40.93 o 
   1  -6   1     1820.39     2024.38     38.27 o 
   2  -6   1      275.24      267.70      9.84 o 
   3  -6   1       95.26       99.32      9.06 o 
   4  -6   1        9.29       14.30      7.09 o 
  -5  -5   1       70.94       99.17     13.12 o 
  -4  -5   1      386.25      405.20     27.25 o 
  -3  -5   1      954.52      938.29     30.64 o 
  -2  -5   1     1216.30     1275.77     27.28 o 
  -1  -5   1      403.57      420.04      8.37 o 
   0  -5   1      136.68      167.14      8.40 o 
   1  -5   1       45.62       57.09      2.63 o 
   2  -5   1       87.03       90.63      6.17 o 
   3  -5   1      239.76      249.01     11.39 o 
   4  -5   1      626.94      638.56     24.86 o 
   5  -5   1      104.01      108.03     13.38 o 
  -5  -4   1       20.24       20.99      9.77 o 
  -4  -4   1       95.76       89.13      8.74 o 
  -3  -4   1      299.93      283.97     12.06 o 
  -2  -4   1     1472.77     1542.70     33.22 o 
  -1  -4   1      416.28      432.14      9.22 o 
   0  -4   1     3350.04     4117.74    121.74 o 
   1  -4   1     1098.33     1191.12     24.86 o 
   2  -4   1      121.56      107.71      6.20 o 
   3  -4   1      279.42      286.82     10.68 o 
   4  -4   1       19.95       15.81      7.30 o 
   5  -4   1       63.55       68.11     11.28 o 
  -5  -3   1       91.97      103.84     14.50 o 
  -4  -3   1      366.91      380.61     15.33 o 
  -3  -3   1      774.51      726.01     17.84 o 
  -2  -3   1     1780.15     1853.73     40.81 o 
  -1  -3   1      774.26      837.08     19.12 o 
   0  -3   1     1030.09     1201.35     36.35 o 
   1  -3   1     1368.20     1477.09     36.06 o 
   2  -3   1     1406.35     1434.40     28.98 o 
   3  -3   1      966.18      934.58     20.18 o 
   4  -3   1      338.20      367.89     14.89 o 
   5  -3   1      150.03      160.14     16.94 o 
  -5  -2   1      115.07      110.83     20.09 o 
  -4  -2   1       17.37       16.74      7.04 o 
  -3  -2   1      138.41      151.95      7.32 o 
  -2  -2   1      508.58      513.54     13.78 o 
  -1  -2   1    16757.09    18393.27    349.11 o 
   0  -2   1     7088.10     8779.56    255.91 o 
   1  -2   1     3165.29     3518.14     71.48 o 
   2  -2   1     3628.28     3821.99     75.76 o 
   3  -2   1       79.70       77.60      4.71 o 
   4  -2   1        2.91        0.77      4.54 o 
   5  -2   1       53.96       66.98     12.93 o 
  -5  -1   1      138.25      156.28     15.73 o 
  -4  -1   1      742.13      753.61     24.63 o 
  -3  -1   1      771.05      762.49     19.67 o 
  -2  -1   1      786.25      762.01     16.54 o 
  -1  -1   1    10255.96    10644.50    230.51 o 
   0  -1   1       82.54       89.55      4.02 o 
   1  -1   1     1182.08     1255.55     31.22 o 
   2  -1   1      966.71      963.42     20.19 o 
   3  -1   1     1171.44     1187.82     27.10 o 
   4  -1   1      425.43      441.75     16.17 o 
   5  -1   1      147.41      170.26     16.14 o 
  -5   0   1       13.19       30.04     10.91 o 
  -4   0   1        7.85        9.22      7.34 o 
  -3   0   1       22.47       28.21      3.95 o 
  -2   0   1      595.46      558.95     13.26 o 
  -1   0   1       71.95       60.42      3.35 o 
   0   0   1      794.41       -0.38      0.19 o 
   1   0   1     7301.67     7143.10    141.23 o 
   2   0   1      840.47      799.14     16.38 o 
   3   0   1       34.56       30.31      3.65 o 
   4   0   1       84.66       60.60      9.52 o 
   5   0   1       13.91        8.72     14.48 o 
  -5   1   1      120.93      143.31     21.40 o 
  -4   1   1      578.32      603.29     29.78 o 
  -3   1   1      688.65      669.98     17.11 o 
  -2   1   1      695.89      676.73     16.31 o 
  -1   1   1     9758.08    10235.78    230.52 o 
   1   1   1     1382.28     1458.14     27.96 o 
   2   1   1     1052.86     1066.88     20.19 o 
   3   1   1     1233.20     1225.86     26.91 o 
   4   1   1      444.55      477.91     22.75 o 
   5   1   1      137.79      152.01     22.20 o 
  -5   2   1      102.86      102.07     18.54 o 
  -4   2   1       20.85       13.74     10.58 o 
  -3   2   1      177.99      181.91      8.35 o 
  -1   2   1    15857.42    17060.52    679.98 o 
   0   2   1     8007.42     9622.68    479.67 o 
   1   2   1     3532.93     3906.42    110.51 o 
   2   2   1     3549.36     3669.48     82.45 o 
   3   2   1       76.44       77.24      5.23 o 
   4   2   1        3.77       -3.16      9.75 o 
   5   2   1       65.24       87.56     18.31 o 
  -4   3   1      390.53      390.01     28.77 o 
  -3   3   1      752.60      678.65     31.13 o 
  -2   3   1     2069.40     2188.52     60.22 o 
   0   3   1     1036.62     1210.21     48.42 o 
   1   3   1     1210.13     1322.16     56.98 o 
   2   3   1     1563.66     1590.62     40.03 o 
   3   3   1      971.13      899.19     41.81 o 
   4   3   1      346.49      316.83     26.93 o 
   5   3   1      135.41      157.84     21.47 o 
  -2   4   1     1614.25     1744.81     65.69 o 
  -1   4   1      363.41      377.16     29.83 o 
   0   4   1     3469.72     4337.33    161.73 o 
   1   4   1     1374.11     1436.57     73.52 o 
   2   4   1      100.63       90.77      9.70 o 
   3   4   1      292.20      298.10     27.17 o 
  -1   5   1      419.57      432.21     31.80 o 
   0   5   1      137.76      170.98     11.59 o 
   1   5   1       96.82       88.65     12.89 o 
  -1   6   1      681.60      794.81     53.05 o 
   0   6   1     1131.88     1306.86     77.40 o 
   1   6   1     1788.83     2014.45    117.97 o 
   0   7   1      139.78      165.87     19.33 o 
  -1 -13   2        2.20        5.66      9.15 o 
   1 -13   2       32.06       25.76     10.88 o 
  -2 -12   2      100.87      102.18     19.53 o 
  -1 -12   2      253.96      284.81     16.84 o 
   1 -12   2      353.30      367.05     19.84 o 
   2 -12   2       27.63       25.54     10.17 o 
  -3 -11   2       45.03       39.88      8.78 o 
  -2 -11   2      222.40      200.85     11.43 o 
  -1 -11   2       82.19       94.73     10.04 o 
   1 -11   2      112.71      132.37     11.57 o 
   2 -11   2      126.19      117.70      9.33 o 
   3 -11   2      148.06      170.94     12.81 o 
  -3 -10   2        6.09       -3.02      6.57 o 
  -2 -10   2      147.24      143.50      9.44 o 
  -1 -10   2      163.63      189.40     28.60 o 
   0 -10   2      260.70      293.32     17.33 o 
   1 -10   2      604.56      670.07     38.05 o 
   2 -10   2      138.15      146.96     12.35 o 
   3 -10   2        6.89       11.31      7.52 o 
  -4  -9   2      223.20      224.78     15.69 o 
  -3  -9   2      399.19      427.99     18.81 o 
  -2  -9   2       93.40      100.96      9.14 o 
  -1  -9   2      346.68      348.28     20.25 o 
   0  -9   2       58.00       62.05      9.52 o 
   1  -9   2      159.66      166.20     10.32 o 
   2  -9   2      296.62      302.97     13.57 o 
   3  -9   2      193.00      193.88     12.81 o 
   4  -9   2      252.53      292.52     17.83 o 
  -4  -8   2        3.70        4.32      8.06 o 
  -3  -8   2      160.51      145.49     15.91 o 
  -2  -8   2      338.66      352.49     30.89 o 
  -1  -8   2      895.49      936.07     50.68 o 
   0  -8   2     1639.31     1854.84     58.45 o 
   1  -8   2      570.44      602.83     19.27 o 
   2  -8   2      422.74      416.74     22.14 o 
   3  -8   2        4.09        6.19      6.59 o 
   4  -8   2        5.11        9.63      8.82 o 
  -4  -7   2      249.17      284.72     16.76 o 
  -3  -7   2      369.58      356.76     19.89 o 
  -2  -7   2      336.23      319.95     15.58 o 
  -1  -7   2      131.94      129.26      5.86 o 
   0  -7   2       65.31       81.63      7.03 o 
   1  -7   2      168.74      178.64      7.95 o 
   2  -7   2      279.99      288.62     14.28 o 
   3  -7   2      527.21      517.74     20.52 o 
   4  -7   2      194.48      222.96     15.11 o 
  -4  -6   2       56.37       54.70      8.57 o 
  -3  -6   2      344.40      323.16     18.12 o 
  -2  -6   2      187.84      184.61      7.75 o 
  -1  -6   2     1823.31     2064.13     37.56 o 
   0  -6   2     1795.63     2106.01     65.45 o 
   1  -6   2      364.68      367.22      9.89 o 
   2  -6   2      555.12      614.56     19.95 o 
   3  -6   2      223.29      216.42     15.11 o 
   4  -6   2       49.36       54.68      8.30 o 
  -5  -5   2       54.53       67.33     11.92 o 
  -4  -5   2      373.53      381.96     22.32 o 
  -3  -5   2     1312.23     1290.40     39.67 o 
  -2  -5   2      305.75      278.46      9.41 o 
  -1  -5   2      970.58     1039.92     19.46 o 
   0  -5   2      294.98      355.21     13.07 o 
   1  -5   2     1108.09     1275.46     29.13 o 
   2  -5   2      391.44      382.03     12.17 o 
   3  -5   2      377.54      374.39     14.23 o 
   4  -5   2      190.28      216.00     14.17 o 
   5  -5   2       79.80       94.74     12.75 o 
  -5  -4   2       44.87       37.52     10.25 o 
  -4  -4   2       27.96       19.87      6.89 o 
  -3  -4   2      101.04       92.49      9.48 o 
  -2  -4   2     2575.34     2655.30     52.92 o 
  -1  -4   2     1903.86     2077.55     35.43 o 
   0  -4   2     2542.77     2924.89     85.54 o 
   1  -4   2     2706.85     2996.54     63.48 o 
   2  -4   2      326.08      322.28      9.27 o 
   3  -4   2      160.50      180.46      8.51 o 
   4  -4   2       12.11       11.94      7.12 o 
   5  -4   2       37.99       27.01      9.98 o 
  -5  -3   2       95.63      107.33     14.96 o 
  -4  -3   2      466.66      495.28     25.32 o 
  -3  -3   2      482.07      436.29     13.97 o 
  -2  -3   2     2516.88     2523.66     49.87 o 
  -1  -3   2      656.39      697.23     13.62 o 
   0  -3   2       22.35       28.06      2.13 o 
   1  -3   2       32.48       33.97      2.72 o 
   2  -3   2      613.26      599.84     14.49 o 
   3  -3   2      648.07      666.89     15.75 o 
   4  -3   2      464.56      506.41     17.93 o 
   5  -3   2      215.44      210.68     26.38 o 
  -5  -2   2        8.89        5.65     10.31 o 
  -4  -2   2       18.17       19.40      5.20 o 
  -3  -2   2      229.62      229.98      8.32 o 
  -2  -2   2     1003.61      960.25     24.43 o 
  -1  -2   2     1781.94     1904.37     37.53 o 
   0  -2   2     5547.93     6348.97    120.93 o 
   1  -2   2     2271.35     2194.37     51.38 o 
   2  -2   2     1566.28     1597.57     35.14 o 
   3  -2   2       86.78       89.69      5.07 o 
   4  -2   2       11.82        5.32      4.24 o 
   5  -2   2       12.36       17.62     17.74 o 
  -5  -1   2      241.94      258.22     24.83 o 
  -4  -1   2      251.97      248.79     12.30 o 
  -3  -1   2      556.72      541.74     15.83 o 
  -2  -1   2     1887.83     1873.82     40.04 o 
  -1  -1   2     2145.92     2176.25     52.78 o 
   0  -1   2     1297.02     1412.55     30.46 o 
   1  -1   2        8.50       11.55      2.29 o 
   2  -1   2     1464.67     1386.66     26.28 o 
   3  -1   2      863.65      859.07     20.34 o 
   4  -1   2      435.34      460.74     16.68 o 
   5  -1   2      183.10      202.70     17.02 o 
  -5   0   2       52.63       65.55     18.53 o 
  -4   0   2       47.76       38.95      8.77 o 
  -3   0   2       16.13       13.20      3.51 o 
  -2   0   2      706.73      688.13     19.00 o 
  -1   0   2       78.34       71.65      2.79 o 
   0   0   2      581.84      561.87     21.49 o 
   1   0   2     8215.13     8809.48    173.86 o 
   2   0   2      867.67      812.70     16.66 o 
   3   0   2      214.55      216.67      7.90 o 
   4   0   2        1.28        1.71      6.97 o 
   5   0   2       74.13       84.38     12.81 o 
  -5   1   2      261.78      275.28     27.51 o 
  -4   1   2      308.14      316.67     19.89 o 
  -3   1   2      559.52      538.36     17.28 o 
  -2   1   2     1995.05     1998.86     40.11 o 
  -1   1   2     2493.77     2496.20     47.40 o 
   1   1   2       11.42       19.09      1.58 o 
   2   1   2     1325.89     1307.29     26.02 o 
   3   1   2      859.95      847.08     21.47 o 
   4   1   2      473.58      506.64     35.38 o 
   5   1   2      163.77      161.40     22.84 o 
  -5   2   2        3.79        2.73     13.64 o 
  -4   2   2       14.65        2.45     10.27 o 
  -3   2   2      241.44      229.90     11.49 o 
  -2   2   2     1144.54     1083.05     29.28 o 
  -1   2   2     1694.23     1701.03    104.34 o 
   1   2   2     2452.05     2444.36     51.15 o 
   2   2   2     1750.31     1766.04     38.38 o 
   3   2   2      115.43      115.77      6.13 o 
   4   2   2       12.83       15.02     10.65 o 
   5   2   2       25.11       28.47     15.56 o 
  -3   3   2      443.88      453.93     32.82 o 
  -2   3   2     2065.57     2203.46     72.47 o 
  -1   3   2      712.07      732.50     43.83 o 
   1   3   2       57.02       61.48      6.18 o 
   2   3   2      607.57      598.53     18.06 o 
   3   3   2      724.56      692.86     34.32 o 
   4   3   2      460.35      504.96     34.47 o 
   5   3   2      211.98      239.04     24.26 o 
  -2   4   2     2159.05     2313.31    147.75 o 
  -1   4   2     1913.91     2059.48    117.89 o 
   1   4   2     2303.11     2620.48    162.17 o 
   2   4   2      302.98      293.32     18.45 o 
   3   4   2      181.97      191.24     22.64 o 
  -1   5   2      926.36     1004.51     64.09 o 
   0   5   2      304.14      261.60     22.83 o 
   1   5   2     1110.96     1233.74     76.44 o 
  -1   6   2     1858.20     2135.75    121.18 o 
   0   6   2     2069.89     2369.98    123.65 o 
   0   7   2       63.16       75.63     13.42 o 
  -1 -13   3       45.47       51.58     11.35 o 
   1 -13   3       80.71       85.45     14.38 o 
  -2 -12   3        7.23        7.48      9.34 o 
  -1 -12   3      151.48      154.51     12.59 o 
   1 -12   3       54.26       55.10      9.74 o 
   2 -12   3      199.04      181.30     16.55 o 
  -3 -11   3      109.31       88.75     10.24 o 
  -2 -11   3      137.50      140.54      9.72 o 
  -1 -11   3       86.59       93.33     14.16 o 
   1 -11   3      246.19      251.92     24.92 o 
   2 -11   3      216.01      239.37     17.79 o 
   3 -11   3      194.95      210.59     14.09 o 
  -3 -10   3       86.06       77.24      9.47 o 
  -2 -10   3      155.27      162.81     12.37 o 
  -1 -10   3      429.58      446.67     26.76 o 
   0 -10   3      875.73      922.97     50.52 o 
   1 -10   3      721.85      765.07     31.30 o 
   2 -10   3       77.86       75.82     11.42 o 
   3 -10   3       88.60       97.31     10.52 o 
  -4  -9   3       65.29       77.85     11.41 o 
  -3  -9   3      308.79      293.82     18.03 o 
  -2  -9   3      127.61      132.74     10.07 o 
  -1  -9   3      171.68      174.93     15.28 o 
   0  -9   3       80.93       91.46     10.44 o 
   1  -9   3       31.75       49.46      7.91 o 
   2  -9   3      330.89      297.87     30.93 o 
   3  -9   3      326.51      306.50     16.07 o 
   4  -9   3      104.31      102.39     12.41 o 
  -4  -8   3        2.73       10.16      8.21 o 
  -3  -8   3       35.69       35.75      8.81 o 
  -2  -8   3      217.68      195.91     12.04 o 
  -1  -8   3      540.61      600.76     25.44 o 
   0  -8   3      682.42      725.57     26.59 o 
   1  -8   3      585.16      649.24     20.36 o 
   2  -8   3      300.51      285.48     17.20 o 
   3  -8   3       85.53       78.59      9.51 o 
   4  -8   3        8.58       17.08      9.31 o 
  -4  -7   3      758.06      728.77     27.86 o 
  -3  -7   3      398.40      380.40     41.91 o 
  -2  -7   3     1424.35     1397.67     48.54 o 
  -1  -7   3      846.36      912.29     17.87 o 
   0  -7   3       45.97       50.97      4.28 o 
   1  -7   3        2.36        3.83      2.66 o 
   2  -7   3      253.45      262.74     25.13 o 
   3  -7   3      294.91      307.47     15.43 o 
   4  -7   3      132.82      169.08     15.83 o 
  -4  -6   3       98.49      104.46     12.90 o 
  -3  -6   3      119.54      113.59     11.51 o 
  -2  -6   3      897.49      944.32     26.54 o 
  -1  -6   3     1632.42     1682.59     30.81 o 
   0  -6   3     1586.86     1849.33     40.90 o 
   1  -6   3     1044.04     1112.04     25.83 o 
   2  -6   3      665.02      688.35     21.84 o 
   3  -6   3       52.69       63.87      8.04 o 
   4  -6   3       12.21       12.95      7.24 o 
  -5  -5   3      102.35      101.31     12.82 o 
  -4  -5   3      131.53      103.48     16.55 o 
  -3  -5   3      323.21      298.56     14.86 o 
  -2  -5   3      363.78      378.54     10.32 o 
  -1  -5   3      116.93      118.35      3.99 o 
   0  -5   3      356.43      431.26      9.81 o 
   1  -5   3      735.92      802.72     19.38 o 
   2  -5   3      629.05      637.07     17.69 o 
   3  -5   3      681.71      685.85     21.03 o 
   4  -5   3      270.17      287.99     17.99 o 
  -5  -4   3       23.62       26.37      9.75 o 
  -4  -4   3        6.79        3.51     13.21 o 
  -3  -4   3      227.29      231.42     10.96 o 
  -2  -4   3      435.53      426.86     11.10 o 
  -1  -4   3     1894.08     2063.03     37.04 o 
   0  -4   3     1938.63     2171.06     41.56 o 
   1  -4   3     2143.97     2417.04     53.68 o 
   2  -4   3      651.93      644.23     15.82 o 
   3  -4   3       65.03       65.62      5.87 o 
   4  -4   3       46.05       37.81      8.50 o 
   5  -4   3        5.16       -5.88      8.95 o 
  -5  -3   3      167.37      192.29     18.03 o 
  -4  -3   3      359.37      345.43     17.19 o 
  -3  -3   3     1568.11     1584.66     37.66 o 
  -2  -3   3     1975.46     2010.98     42.46 o 
  -1  -3   3      686.90      742.15     14.45 o 
   0  -3   3      647.01      727.27     15.00 o 
   1  -3   3      374.27      393.51     10.28 o 
   2  -3   3      518.90      497.95     12.46 o 
   3  -3   3      488.09      472.41     12.47 o 
   4  -3   3      365.99      385.93     15.27 o 
   5  -3   3       82.26       94.75     14.88 o 
  -5  -2   3       70.81       75.64     12.87 o 
  -4  -2   3        7.80        4.84      4.86 o 
  -3  -2   3       72.84       65.32      4.78 o 
  -2  -2   3       98.70       90.53      6.83 o 
  -1  -2   3      790.62      773.39     19.70 o 
   0  -2   3     4850.59     5454.16    100.36 o 
   1  -2   3     1646.67     1602.96     34.11 o 
   2  -2   3      793.79      751.63     18.02 o 
   3  -2   3      153.58      160.91      6.56 o 
   4  -2   3        5.78       -2.13      3.77 o 
   5  -2   3       33.56       24.11     11.24 o 
  -5  -1   3       98.34      112.94     14.35 o 
  -4  -1   3      354.47      334.36     16.87 o 
  -3  -1   3      960.33      934.90     24.11 o 
  -2  -1   3      152.88      135.09      4.91 o 
  -1  -1   3       96.16       94.81      3.99 o 
   0  -1   3      596.62      629.19     14.46 o 
   1  -1   3      680.19      674.82     16.52 o 
   2  -1   3      692.19      659.32     15.40 o 
   3  -1   3      661.83      664.64     15.04 o 
   4  -1   3      486.96      476.12     16.99 o 
   5  -1   3      128.61      169.51     23.36 o 
  -5   0   3        3.11        7.17      9.87 o 
  -4   0   3       12.75        2.20      7.30 o 
  -3   0   3      158.67      142.45      6.32 o 
  -2   0   3     1970.13     1942.31     40.26 o 
  -1   0   3     3818.57     3900.34     77.85 o 
   0   0   3     1739.27     1658.27     32.75 o 
   1   0   3     3235.66     3301.46     66.10 o 
   2   0   3      422.13      435.69     10.07 o 
   3   0   3      337.82      354.11     11.36 o 
   4   0   3       30.71       22.72      8.02 o 
   5   0   3       58.00       58.04     12.98 o 
  -5   1   3      126.05      125.74     20.15 o 
  -4   1   3      394.47      392.15     19.99 o 
  -3   1   3      903.50      861.68     23.23 o 
  -2   1   3      112.10       95.28      4.76 o 
  -1   1   3       76.42       66.63      3.65 o 
   0   1   3      603.06      646.23     20.31 o 
   1   1   3      678.61      676.03     14.64 o 
   2   1   3      665.38      652.69     13.89 o 
   3   1   3      618.02      612.73     16.97 o 
   4   1   3      503.74      519.76     23.89 o 
   5   1   3      108.36      124.14     20.74 o 
  -4   2   3        8.22        4.20     10.24 o 
  -3   2   3       70.53       74.69      5.71 o 
  -2   2   3       84.44       78.16      6.02 o 
  -1   2   3      737.81      735.78     28.71 o 
   0   2   3     4343.46     5070.87    289.90 o 
   1   2   3     1383.32     1378.31     38.39 o 
   2   2   3      856.16      829.75     19.61 o 
   3   2   3      155.27      161.24      7.45 o 
   4   2   3        5.54       -0.09      9.67 o 
   5   2   3       22.83       16.97     15.19 o 
  -2   3   3     2047.94     2119.34     62.07 o 
  -1   3   3      693.75      749.32     46.05 o 
   0   3   3      632.42      718.05     42.56 o 
   1   3   3      266.14      317.28     25.91 o 
   2   3   3      474.82      470.55     15.39 o 
   3   3   3      557.98      523.08     26.21 o 
   4   3   3      332.42      360.45     28.40 o 
   5   3   3      103.76      108.14     19.10 o 
  -2   4   3      461.79      490.92     34.27 o 
  -1   4   3     1866.15     1968.91    116.57 o 
   0   4   3     1998.89     1846.34    117.25 o 
   1   4   3     2341.68     2642.78    138.29 o 
   2   4   3      721.50      722.11     32.50 o 
   3   4   3       58.99       54.46     10.12 o 
  -1   5   3      151.41      161.32     17.39 o 
   1   5   3      685.61      755.68     50.96 o 
   2   5   3      575.24      647.15     44.30 o 
   3   5   3      638.01      682.01     50.43 o 
  -1   6   3     1477.89     1571.06     99.75 o 
   1   6   3      958.96     1030.14     68.51 o 
  -1 -13   4       43.25       34.53     10.97 o 
   1 -13   4       12.23       10.67     11.31 o 
  -2 -12   4       52.53       50.67      7.72 o 
  -1 -12   4       30.59       20.75      8.09 o 
   1 -12   4       69.18       89.37     11.34 o 
   2 -12   4      121.92      107.69      9.71 o 
  -3 -11   4       53.73       52.25     10.64 o 
  -2 -11   4       23.49       20.02      7.24 o 
  -1 -11   4      104.84      108.80     13.12 o 
   1 -11   4       10.71        8.17      8.61 o 
   2 -11   4      137.43      148.14     14.74 o 
   3 -11   4      163.18      143.44     12.55 o 
  -3 -10   4       26.38       17.44      8.67 o 
  -2 -10   4      200.70      185.32     12.27 o 
  -1 -10   4      369.04      342.63     22.90 o 
   0 -10   4      132.41      149.56     17.61 o 
   1 -10   4      575.79      655.58     27.93 o 
   2 -10   4      255.18      242.72     17.25 o 
   3 -10   4       20.36       18.58      8.27 o 
  -4  -9   4      145.40      153.75     13.76 o 
  -3  -9   4      313.14      344.70     27.03 o 
  -2  -9   4      422.31      412.35     18.96 o 
  -1  -9   4      743.42      724.13     38.42 o 
   0  -9   4      373.35      395.59     12.65 o 
   1  -9   4      302.56      299.81     16.47 o 
   2  -9   4      119.60      112.01     15.83 o 
   3  -9   4      170.19      174.74     27.84 o 
  -4  -8   4       44.66       43.47      9.65 o 
  -3  -8   4       59.68       66.80      9.93 o 
  -2  -8   4      127.56      117.93      9.70 o 
  -1  -8   4      852.88      879.27     22.80 o 
   0  -8   4      942.98     1009.99     21.25 o 
   1  -8   4      723.83      737.15     19.34 o 
   2  -8   4      526.81      500.64     26.55 o 
   3  -8   4       45.31       35.18      8.48 o 
   4  -8   4        0.06        6.92      9.13 o 
  -4  -7   4        8.98       15.63     13.22 o 
  -3  -7   4      346.55      334.26     18.81 o 
  -2  -7   4      519.79      511.67     21.63 o 
  -1  -7   4      108.01      110.37      4.68 o 
   0  -7   4       16.56       16.24      2.52 o 
   1  -7   4      119.76      129.26      6.33 o 
   2  -7   4      680.83      685.23     28.66 o 
   3  -7   4      292.18      284.14     14.82 o 
   4  -7   4      120.63      114.95     13.08 o 
  -4  -6   4       15.11       -1.89      7.76 o 
  -3  -6   4       30.89       32.60      9.58 o 
  -2  -6   4      249.53      254.80     13.42 o 
  -1  -6   4     1174.52     1270.35     24.02 o 
   0  -6   4     1774.71     2003.45     39.74 o 
   1  -6   4     1078.73     1176.36     27.34 o 
   2  -6   4      178.92      185.55     11.11 o 
   3  -6   4       37.40       34.72      7.09 o 
   4  -6   4       78.73       69.47      9.23 o 
  -5  -5   4       99.77       96.96     12.80 o 
  -4  -5   4      369.26      375.80     22.49 o 
  -3  -5   4     1673.40     1572.46     47.15 o 
  -2  -5   4     1134.83     1125.51     30.23 o 
  -1  -5   4      571.61      617.49     12.41 o 
   0  -5   4      464.51      546.50     12.29 o 
   1  -5   4       20.92       18.61      2.96 o 
   2  -5   4      491.67      474.68     14.62 o 
   3  -5   4      444.80      444.65     15.70 o 
   4  -5   4      495.10      501.05     18.96 o 
  -5  -4   4       26.72       20.03      9.74 o 
  -4  -4   4       92.83       78.46     17.10 o 
  -3  -4   4      218.96      218.20     10.91 o 
  -2  -4   4      766.34      692.88     20.17 o 
  -1  -4   4     1601.89     1701.58     31.26 o 
   0  -4   4     1696.01     1851.26     36.22 o 
   1  -4   4     2107.87     2144.46     47.41 o 
   2  -4   4      742.95      735.57     19.52 o 
   3  -4   4      130.96      130.43     10.10 o 
   4  -4   4       43.95       37.53      8.29 o 
   5  -4   4       14.26       11.47      9.60 o 
  -5  -3   4      103.82      103.18     14.95 o 
  -4  -3   4      371.20      357.27     17.13 o 
  -3  -3   4      168.75      176.54     10.26 o 
  -2  -3   4      379.42      373.13     11.06 o 
  -1  -3   4      438.37      488.06     10.60 o 
   0  -3   4      539.52      582.71     12.14 o 
   1  -3   4      472.27      510.62     11.72 o 
   2  -3   4      700.39      653.60     16.07 o 
   3  -3   4      533.73      519.49     14.81 o 
   4  -3   4      165.56      174.41     10.56 o 
   5  -3   4      148.36      182.11     17.80 o 
  -5  -2   4       36.82       61.09     13.00 o 
  -4  -2   4       11.16        5.19      4.12 o 
  -3  -2   4      262.20      264.34     13.41 o 
  -2  -2   4     1008.62     1034.26     22.04 o 
  -1  -2   4     1017.87      999.62     25.48 o 
   0  -2   4     2794.31     2939.01     63.78 o 
   1  -2   4     1118.96     1116.36     26.52 o 
   2  -2   4      760.45      763.81     17.27 o 
   3  -2   4      267.32      262.04      9.10 o 
   4  -2   4       11.80        4.62      3.83 o 
   5  -2   4       27.23       31.43     11.81 o 
  -5  -1   4      191.00      207.64     17.50 o 
  -4  -1   4      711.16      695.33     25.55 o 
  -3  -1   4      812.41      779.21     23.23 o 
  -2  -1   4      696.40      656.61     17.02 o 
  -1  -1   4     1827.69     1844.40     45.17 o 
   0  -1   4      150.45      147.08      4.32 o 
   1  -1   4      496.67      462.05     12.22 o 
   2  -1   4      480.82      454.95     12.27 o 
   3  -1   4      828.08      806.34     18.77 o 
   4  -1   4      364.02      378.63     14.83 o 
   5  -1   4      108.55      120.10     20.53 o 
  -5   0   4       18.52       18.95     10.86 o 
  -4   0   4        0.14       -6.85      9.98 o 
  -3   0   4      115.29      106.76      6.07 o 
  -2   0   4      569.10      559.31     13.32 o 
  -1   0   4     3833.28     3785.94     75.66 o 
   0   0   4     4109.69     3898.82     76.14 o 
   1   0   4     2164.25     2130.16     43.42 o 
   2   0   4      853.81      858.78     19.34 o 
   3   0   4      121.79      114.69      6.31 o 
   4   0   4        1.88        0.45      7.18 o 
   5   0   4        9.92        2.19     10.04 o 
  -5   1   4      168.69      179.89     22.81 o 
  -4   1   4      706.86      693.84     49.65 o 
  -3   1   4      834.89      804.84     21.02 o 
  -2   1   4      630.32      606.31     14.58 o 
  -1   1   4     1681.86     1764.54     44.08 o 
   0   1   4      165.90      164.21      5.83 o 
   1   1   4      498.51      475.56     10.85 o 
   2   1   4      558.07      532.58     11.30 o 
   3   1   4      779.94      755.22     20.07 o 
   4   1   4      373.59      399.39     24.92 o 
   5   1   4       98.27       76.04     18.69 o 
  -4   2   4        9.17        1.03     10.16 o 
  -3   2   4      230.74      227.67     11.59 o 
  -2   2   4      970.75      968.34     49.51 o 
  -1   2   4      994.82      991.47     37.11 o 
   0   2   4     2771.48     3160.54    161.36 o 
   1   2   4     1157.70     1167.09     30.09 o 
   2   2   4      674.03      711.88     15.26 o 
   3   2   4      233.86      247.86      9.92 o 
   4   2   4       10.98       14.51     11.23 o 
   5   2   4       24.09       30.05     16.33 o 
  -2   3   4      415.95      418.30     18.78 o 
  -1   3   4      317.88      386.62     31.48 o 
   0   3   4      533.99      590.79     35.21 o 
   1   3   4      423.90      466.15     23.34 o 
   2   3   4      723.62      696.68     20.21 o 
   3   3   4      512.92      467.25     24.86 o 
   4   3   4      148.95      173.89     19.27 o 
   5   3   4      140.77      165.25     22.35 o 
  -2   4   4      829.48      776.12     48.76 o 
  -1   4   4     1671.40     1778.67     99.62 o 
   0   4   4     1595.18     1700.26    101.84 o 
   1   4   4     2204.67     2164.99    121.56 o 
   2   4   4      763.77      737.21     50.02 o 
   3   4   4      121.80      120.29     19.03 o 
   4   4   4       44.62       35.21     11.82 o 
  -1   5   4      486.86      524.85     41.36 o 
   0   5   4      479.53      568.28     36.09 o 
   1   5   4       15.96       11.55      8.15 o 
   2   5   4      526.11      564.41     38.59 o 
   3   5   4      426.39      427.91     38.33 o 
   0   6   4     1690.60     1928.89    113.34 o 
   1   6   4      931.78     1007.57     70.66 o 
   0   7   4       13.43       13.36      8.90 o 
   0   8   4      912.12      800.85     61.44 o 
  -1 -13   5       28.32       27.19     10.90 o 
   1 -13   5        0.62      -12.74     10.74 o 
  -2 -12   5       84.17       73.70      8.60 o 
  -1 -12   5       69.93       76.13     12.81 o 
   1 -12   5      216.47      231.13     18.08 o 
   2 -12   5       87.75       72.73     12.73 o 
  -3 -11   5      189.11      169.59     15.87 o 
  -2 -11   5      148.84      126.90     11.95 o 
  -1 -11   5       66.67       56.66     11.42 o 
   0 -11   5       13.82       19.22      5.83 o 
   1 -11   5       17.12        9.96      8.11 o 
   2 -11   5       52.02       28.19     10.63 o 
   3 -11   5      194.54      194.40     15.06 o 
  -3 -10   5       21.21       11.86      8.63 o 
  -2 -10   5        0.79       -7.70      6.13 o 
  -1 -10   5      353.63      341.93     23.47 o 
   0 -10   5      296.60      309.44     20.88 o 
   1 -10   5      359.21      333.91     18.51 o 
   2 -10   5      391.99      381.23     22.22 o 
   3 -10   5       68.25       69.23     10.06 o 
  -3  -9   5      164.53      148.25     15.71 o 
  -2  -9   5      199.08      174.08     11.90 o 
  -1  -9   5       10.76       14.83      5.18 o 
   0  -9   5      178.72      182.26      8.23 o 
   1  -9   5       47.96       56.83      8.57 o 
   2  -9   5      177.08      175.23     14.52 o 
   3  -9   5      161.78      152.85     17.79 o 
  -4  -8   5       19.36       29.26     11.07 o 
  -3  -8   5        4.63        0.98     11.56 o 
  -2  -8   5      775.41      725.07     28.48 o 
  -1  -8   5      113.42      137.82     11.97 o 
   0  -8   5     1082.33     1142.36     26.10 o 
   1  -8   5      713.43      774.58     23.84 o 
   2  -8   5       64.92       69.57     19.51 o 
   3  -8   5      178.67      189.32     12.65 o 
   4  -8   5        0.60        4.64      9.25 o 
  -4  -7   5      308.93      297.73     34.33 o 
  -3  -7   5      124.95      120.12     12.12 o 
  -2  -7   5      400.76      369.80     17.47 o 
  -1  -7   5     1217.60     1257.76     26.39 o 
   0  -7   5      158.10      169.04      6.06 o 
   1  -7   5      114.44      115.47      5.28 o 
   2  -7   5      296.56      301.75     17.57 o 
   3  -7   5      465.76      492.28     25.46 o 
   4  -7   5      260.53      283.43     17.40 o 
  -4  -6   5       85.14       80.75     10.62 o 
  -3  -6   5       30.89       33.20     17.19 o 
  -2  -6   5      847.72      823.25     27.38 o 
  -1  -6   5      875.84      882.64     17.52 o 
   0  -6   5     1191.19     1211.97     25.68 o 
   1  -6   5     1749.59     1905.64     38.72 o 
   2  -6   5      513.34      507.92     23.11 o 
   3  -6   5      151.79      136.70     13.36 o 
   4  -6   5       16.86        6.81      7.53 o 
  -4  -5   5      254.35      250.03     15.35 o 
  -3  -5   5     1065.59     1061.12     34.00 o 
  -2  -5   5      623.11      613.73     18.51 o 
  -1  -5   5      160.30      177.12      5.27 o 
   0  -5   5      267.73      311.19      8.13 o 
   1  -5   5      798.62      871.85     19.19 o 
   2  -5   5      313.48      315.77     11.34 o 
   3  -5   5      107.03      105.23      9.75 o 
   4  -5   5      113.99      114.11     10.18 o 
  -5  -4   5       23.36        8.94      9.34 o 
  -4  -4   5      143.19      125.44     13.40 o 
  -3  -4   5      141.88      148.32      8.72 o 
  -2  -4   5      564.69      585.21     17.81 o 
  -1  -4   5     1949.47     1976.93     39.02 o 
   0  -4   5     2425.86     2675.79     47.57 o 
   1  -4   5      761.06      774.70     18.79 o 
   2  -4   5      374.02      350.03     11.51 o 
   3  -4   5      228.48      227.91     15.53 o 
   4  -4   5       57.67       46.71      8.86 o 
   5  -4   5       51.19       56.35     11.24 o 
  -5  -3   5       92.42       88.58     14.56 o 
  -4  -3   5      450.91      414.73     22.89 o 
  -3  -3   5      608.94      575.15     16.66 o 
  -2  -3   5     1069.58     1100.44     25.88 o 
  -1  -3   5      552.70      575.32     12.80 o 
   0  -3   5      196.48      207.82      5.46 o 
   1  -3   5      311.78      287.48      8.91 o 
   2  -3   5      614.96      578.89     14.53 o 
   3  -3   5     1100.42     1109.61     27.31 o 
   4  -3   5      417.18      415.09     16.06 o 
   5  -3   5       71.17       74.88     27.79 o 
  -5  -2   5      118.07      104.54     14.61 o 
  -4  -2   5       68.21       56.50      9.85 o 
  -3  -2   5      174.17      169.31      7.94 o 
  -2  -2   5      995.05      929.23     23.56 o 
  -1  -2   5     2878.01     2996.18     64.06 o 
   0  -2   5     3597.06     3769.69     81.81 o 
   1  -2   5     2247.16     2166.94     46.10 o 
   2  -2   5     1064.30     1049.13     23.32 o 
   3  -2   5        9.55       14.25      3.91 o 
   4  -2   5        3.14       -2.06      4.33 o 
   5  -2   5       64.92       62.75     13.66 o 
  -5  -1   5      267.94      271.78     33.53 o 
  -4  -1   5      448.96      429.26     32.08 o 
  -3  -1   5      780.46      760.96     20.46 o 
  -2  -1   5     1615.03     1530.64     34.90 o 
  -1  -1   5      427.81      451.44     13.41 o 
   0  -1   5       37.55       32.22      2.27 o 
   1  -1   5      224.95      211.36      6.71 o 
   2  -1   5      872.71      820.53     19.39 o 
   3  -1   5      643.66      626.91     15.93 o 
   4  -1   5      357.10      359.81     14.94 o 
   5  -1   5       91.33       98.48     14.38 o 
  -5   0   5       74.83       66.51     12.48 o 
  -4   0   5        3.24       -5.22      7.50 o 
  -3   0   5      228.92      245.08      9.26 o 
  -2   0   5      164.57      156.19      5.69 o 
  -1   0   5     2138.96     2120.47     51.80 o 
   0   0   5     2160.81     2046.96     40.92 o 
   1   0   5     2654.01     2703.80     54.82 o 
   2   0   5     1470.62     1459.05     31.06 o 
   3   0   5       77.66       82.65      5.80 o 
   4   0   5       23.62       23.36     10.81 o 
   5   0   5        6.29        5.04     10.37 o 
  -5   1   5      250.07      256.99     27.51 o 
  -4   1   5      412.29      395.37     21.20 o 
  -3   1   5      810.50      803.37     20.91 o 
  -2   1   5     1473.08     1430.85     31.19 o 
  -1   1   5      288.67      310.31     12.08 o 
   0   1   5       43.13       37.16      3.20 o 
   1   1   5      282.53      279.78      6.91 o 
   2   1   5      890.38      877.97     19.26 o 
   3   1   5      628.00      633.74     17.15 o 
   4   1   5      396.14      448.15     24.94 o 
   5   1   5       86.66      100.94     20.10 o 
  -3   2   5      203.22      197.82     12.55 o 
  -2   2   5     1088.75     1091.12     30.69 o 
  -1   2   5     2783.46     2827.18    105.87 o 
   0   2   5     3825.67     4097.11    206.60 o 
   1   2   5     2434.89     2384.04     57.70 o 
   2   2   5     1023.17     1026.89     20.83 o 
   3   2   5        5.01        2.48      3.57 o 
   4   2   5        2.68        3.10     10.65 o 
   5   2   5       80.52       94.37     19.19 o 
  -2   3   5      972.52     1029.12     42.05 o 
  -1   3   5      640.54      639.81     38.88 o 
   0   3   5      215.34      243.72     16.31 o 
   1   3   5      341.97      328.47     16.99 o 
   2   3   5      607.92      581.23     15.47 o 
   3   3   5     1153.17     1158.18     47.90 o 
   4   3   5      368.62      377.49     30.31 o 
   5   3   5       65.06       80.78     18.40 o 
  -2   4   5      553.29      654.50     43.26 o 
  -1   4   5     1852.11     1878.83    112.58 o 
   0   4   5     2182.20     2424.42    144.93 o 
   1   4   5      678.93      680.55     47.59 o 
   2   4   5      313.57      320.78     29.45 o 
   3   4   5      264.41      253.69     15.68 o 
   4   4   5       58.69       55.10     12.85 o 
  -1   5   5      169.50      201.53     19.95 o 
   0   5   5      262.09      282.73     22.92 o 
   1   5   5      833.93      873.18     55.72 o 
   2   5   5      327.99      339.99     29.52 o 
   3   5   5       62.07       81.82     19.12 o 
   0   6   5     1322.24     1411.05     74.44 o 
   1   6   5     1797.16     1816.89    110.87 o 
   0   7   5      141.71      160.70     18.54 o 
   0   8   5     1128.50     1202.78     72.63 o 
  -1 -13   6       37.54       45.58     12.21 o 
   1 -13   6       20.71        8.32     12.12 o 
  -2 -12   6      109.55       96.06     10.71 o 
  -1 -12   6      221.09      191.43     18.29 o 
   0 -12   6      149.91      144.22     10.52 o 
   1 -12   6      209.43      207.16     15.89 o 
   2 -12   6       42.76       58.41     17.08 o 
  -3 -11   6       98.36       82.79     12.16 o 
  -2 -11   6       73.42       58.16      9.37 o 
  -1 -11   6       23.18       13.84      6.57 o 
   0 -11   6        5.04        8.80      9.56 o 
   1 -11   6       35.90       32.78      9.45 o 
   2 -11   6       37.65       34.77     17.38 o 
  -3 -10   6       64.85       56.45     32.54 o 
  -2 -10   6       87.42       95.78     14.74 o 
  -1 -10   6      120.70      128.08     12.23 o 
   0 -10   6      313.94      312.88     13.02 o 
   1 -10   6       93.06      115.92     11.46 o 
   2 -10   6      157.06      166.55     14.82 o 
   3 -10   6       21.26       16.85      8.43 o 
  -3  -9   6      121.06      108.10     12.14 o 
  -2  -9   6      137.94      146.35     11.47 o 
  -1  -9   6       56.18       64.56      7.27 o 
   0  -9   6       61.85       59.37      5.51 o 
   1  -9   6        4.39        5.09      6.83 o 
   2  -9   6      235.72      236.22     16.93 o 
   3  -9   6      144.89      168.95     17.38 o 
  -4  -8   6        3.30        1.92      9.87 o 
  -3  -8   6        8.83        5.90      7.84 o 
  -2  -8   6      197.90      188.12     12.44 o 
  -1  -8   6      415.80      405.25     31.33 o 
   0  -8   6      502.48      516.14     15.85 o 
   1  -8   6      731.43      702.73     22.64 o 
   2  -8   6      449.62      464.43     23.41 o 
   3  -8   6      128.84      127.46     14.58 o 
   4  -8   6       20.86       14.86      9.86 o 
  -4  -7   6      242.99      266.33     19.94 o 
  -3  -7   6      581.64      572.50     36.98 o 
  -2  -7   6      172.31      156.06     10.95 o 
  -1  -7   6      673.33      659.15     17.16 o 
   0  -7   6       79.99       91.20      4.26 o 
   1  -7   6      223.81      214.96      8.71 o 
   2  -7   6      102.00       99.06     10.91 o 
   3  -7   6      339.38      331.91     21.12 o 
   4  -7   6      162.92      153.23     14.20 o 
  -4  -6   6       12.78       22.91      8.89 o 
  -3  -6   6      456.73      448.97     32.00 o 
  -2  -6   6       77.17       73.94      8.00 o 
  -1  -6   6     1063.07     1066.49     22.77 o 
   0  -6   6     1724.09     1786.51     33.40 o 
   1  -6   6      456.55      482.74     13.19 o 
   2  -6   6      584.94      567.17     25.15 o 
   3  -6   6       42.55       34.24     12.23 o 
   4  -6   6        5.26        2.90      7.49 o 
  -4  -5   6       50.78       61.21     17.51 o 
  -3  -5   6      142.75      157.91     12.75 o 
  -2  -5   6     1506.27     1462.66     38.58 o 
  -1  -5   6      155.04      147.87      4.98 o 
   0  -5   6       51.85       59.71      3.14 o 
   1  -5   6      267.12      250.28      7.74 o 
   2  -5   6      516.10      523.08     17.08 o 
   3  -5   6      427.29      424.00     18.42 o 
   4  -5   6      164.29      189.50     18.09 o 
  -5  -4   6       20.62       26.43     12.45 o 
  -4  -4   6       86.81       93.99     25.23 o 
  -3  -4   6      217.51      186.21     16.85 o 
  -2  -4   6      516.48      521.53     16.23 o 
  -1  -4   6      932.15      977.82     20.56 o 
   0  -4   6     3529.12     3862.49     69.62 o 
   1  -4   6     1843.68     1861.89     40.79 o 
   2  -4   6      345.74      341.68     11.57 o 
   3  -4   6      105.83       98.80     10.83 o 
   4  -4   6        2.53       14.39      7.83 o 
  -5  -3   6      115.13      127.76     16.17 o 
  -4  -3   6      801.82      779.95     28.46 o 
  -3  -3   6     1262.02     1239.33     30.55 o 
  -2  -3   6      721.59      716.18     18.11 o 
  -1  -3   6     1996.28     2176.64     47.15 o 
   0  -3   6      597.10      677.15     16.53 o 
   1  -3   6      157.13      156.60      7.28 o 
   2  -3   6      846.45      785.93     18.01 o 
   3  -3   6      279.12      269.81     12.07 o 
   4  -3   6      469.32      483.01     19.53 o 
   5  -3   6      126.53      121.42     16.33 o 
  -5  -2   6       44.85       26.19     11.98 o 
  -4  -2   6       14.42        6.93      5.30 o 
  -3  -2   6       49.24       53.85      5.25 o 
  -2  -2   6     1066.31     1077.86     26.16 o 
  -1  -2   6     3618.25     3761.17     80.88 o 
   0  -2   6     2569.12     2587.78     51.32 o 
   1  -2   6     2460.65     2377.06     47.70 o 
   2  -2   6     1226.83     1201.16     29.02 o 
   3  -2   6      310.06      307.32     12.44 o 
   4  -2   6       79.43       67.70     13.56 o 
   5  -2   6       22.36       30.74     12.58 o 
  -5  -1   6      116.51      140.85     24.34 o 
  -4  -1   6      392.03      382.96     21.92 o 
  -3  -1   6     1096.02     1087.74     27.81 o 
  -2  -1   6      932.57      915.93     23.91 o 
  -1  -1   6      142.85      139.10      5.24 o 
   0  -1   6      326.83      331.80     10.59 o 
   1  -1   6      165.24      145.37      5.21 o 
   2  -1   6     1260.61     1238.84     28.86 o 
   3  -1   6     1067.48     1048.00     25.10 o 
   4  -1   6      297.94      295.88     15.81 o 
   5  -1   6      166.76      159.57     16.60 o 
  -5   0   6      148.56      144.70     15.14 o 
  -4   0   6       57.16       43.93      9.13 o 
  -3   0   6       36.66       44.75      4.89 o 
  -2   0   6      945.56      899.04     20.10 o 
  -1   0   6     1104.03     1076.98     25.09 o 
   0   0   6     1409.55     1383.10     28.47 o 
   1   0   6     4114.21     3878.51     77.97 o 
   2   0   6      367.17      402.51     10.93 o 
   3   0   6      106.71      106.39      6.75 o 
   4   0   6       10.50       11.68      8.30 o 
   5   0   6      661.46      698.55     33.45 o 
  -4   1   6      403.39      402.20     21.27 o 
  -3   1   6     1186.47     1171.35     31.55 o 
  -2   1   6     1029.84     1043.38     23.81 o 
   0   1   6      342.74      332.33      9.01 o 
   1   1   6      145.64      128.78      4.94 o 
   2   1   6     1434.44     1416.51     28.89 o 
   3   1   6     1000.05     1006.45     25.59 o 
   4   1   6      394.62      393.62     19.41 o 
   5   1   6      203.46      225.90     25.22 o 
  -3   2   6       68.69       68.48      8.27 o 
  -2   2   6     1099.59     1135.88     29.13 o 
  -1   2   6     3411.89     3543.26    168.38 o 
   0   2   6     2423.30     2549.09     75.69 o 
   1   2   6     2343.25     2251.36     52.73 o 
   2   2   6     1447.13     1468.58     28.98 o 
   3   2   6      338.35      333.36     11.94 o 
   4   2   6       75.18       87.12     15.19 o 
   5   2   6       15.04       28.15     16.15 o 
  -2   3   6      678.69      678.59     29.68 o 
   0   3   6      553.61      664.53     40.76 o 
   1   3   6      158.85      165.50     11.93 o 
   2   3   6      699.56      657.66     24.03 o 
   3   3   6      354.70      348.05     19.18 o 
   4   3   6      505.58      514.90     34.40 o 
   5   3   6       85.93       96.16     19.49 o 
  -2   4   6      471.28      500.39     38.78 o 
   0   4   6     3821.92     4183.26    212.71 o 
   1   4   6     1677.88     1648.19     73.50 o 
   2   4   6      342.90      337.68     30.58 o 
   3   4   6       62.76       62.27      9.07 o 
   4   4   6        2.08        2.75     10.78 o 
   0   5   6       61.13       57.45      9.86 o 
   1   5   6      284.78      255.93     23.45 o 
   2   5   6      513.92      497.30     40.31 o 
   0   6   6     1723.41     1795.15    102.99 o 
   1   6   6      524.53      535.26     38.07 o 
   0   7   6       71.47       72.71     13.51 o 
   0   8   6      564.65      583.04     40.63 o 
   0 -13   7        0.42       -3.26      6.86 o 
  -2 -12   7       32.72       31.17      9.12 o 
  -1 -12   7       89.39       86.31     10.20 o 
   0 -12   7      128.85      126.95     10.82 o 
   1 -12   7      125.41      131.59     17.94 o 
   2 -12   7       51.10       50.73     12.69 o 
  -2 -11   7       50.19       39.43      8.82 o 
  -1 -11   7      195.47      185.94     12.63 o 
   0 -11   7       20.10       16.95      6.69 o 
   1 -11   7       89.44       95.14     11.76 o 
   2 -11   7       71.30       52.36     12.02 o 
  -3 -10   7       79.46       70.27     11.76 o 
  -2 -10   7      311.32      277.66     16.60 o 
  -1 -10   7      217.58      222.90     13.60 o 
   0 -10   7      313.04      325.52     13.68 o 
   1 -10   7      214.66      196.97     14.75 o 
   2 -10   7       76.78       80.03     12.34 o 
   3 -10   7       59.23       31.51     12.66 o 
  -3  -9   7      256.25      240.02     17.03 o 
  -2  -9   7      238.35      212.67     13.98 o 
  -1  -9   7        9.21       13.32      5.92 o 
   0  -9   7       68.19       66.12      6.59 o 
   1  -9   7       88.20       86.80     10.39 o 
   2  -9   7       56.08       54.47     10.72 o 
   3  -9   7      112.97       88.17     14.12 o 
  -4  -8   7        6.26        6.70     18.29 o 
  -3  -8   7       17.54       28.14      8.90 o 
  -2  -8   7      120.56       93.94     15.94 o 
  -1  -8   7      677.53      684.16     35.70 o 
   0  -8   7      210.36      203.11      9.25 o 
   1  -8   7      543.98      509.05     23.72 o 
   2  -8   7      197.55      181.18     14.68 o 
   3  -8   7       30.06       29.39     10.97 o 
   4  -8   7       21.70       13.29     10.17 o 
  -4  -7   7      171.84      175.39     17.15 o 
  -3  -7   7      289.92      270.53     17.36 o 
  -2  -7   7      229.06      205.99     13.14 o 
  -1  -7   7      232.53      221.17     10.23 o 
   0  -7   7       47.16       43.71      4.75 o 
   1  -7   7       45.20       47.56      4.99 o 
   2  -7   7      147.53      137.59     12.57 o 
   3  -7   7      272.04      246.44     18.31 o 
   4  -7   7      125.31      117.43     13.05 o 
  -4  -6   7        7.50        0.79      8.28 o 
  -3  -6   7        6.59        4.33      7.35 o 
  -2  -6   7      352.83      352.59     17.31 o 
  -1  -6   7      709.55      724.06     18.43 o 
   0  -6   7     1351.21     1350.48     26.11 o 
   1  -6   7      626.31      620.16     18.30 o 
   2  -6   7      533.16      563.62     25.30 o 
   3  -6   7       79.51       81.15     24.52 o 
   4  -6   7        2.22       -0.74      7.74 o 
  -4  -5   7      452.13      420.00     34.98 o 
  -3  -5   7      281.17      295.40     14.60 o 
  -2  -5   7     1036.54     1060.58     29.29 o 
  -1  -5   7      482.14      469.21     11.63 o 
   0  -5   7       59.63       68.60      3.54 o 
   1  -5   7       49.48       45.11      3.78 o 
   2  -5   7     1001.95      981.61     28.16 o 
   3  -5   7      530.64      547.08     21.74 o 
   4  -5   7      128.76      118.65     12.04 o 
  -5  -4   7       28.50       26.18     12.72 o 
  -4  -4   7      117.75      113.18     13.34 o 
  -3  -4   7       77.26       77.63      8.25 o 
  -2  -4   7      250.33      216.32      9.69 o 
  -1  -4   7     2064.95     2124.86     42.24 o 
   0  -4   7     1429.18     1475.55     27.99 o 
   1  -4   7     2588.67     2598.42     51.86 o 
   2  -4   7      577.68      541.55     17.87 o 
   3  -4   7       55.73       74.48     23.74 o 
   4  -4   7       17.08       13.72      8.18 o 
  -5  -3   7      173.69      175.33     17.86 o 
  -4  -3   7       52.73       47.65      8.62 o 
  -3  -3   7     1145.18     1128.35     28.37 o 
  -2  -3   7      580.84      523.24     14.48 o 
  -1  -3   7      589.23      581.03     13.39 o 
   0  -3   7      127.04      140.75      5.08 o 
   1  -3   7      257.75      266.50      8.84 o 
   2  -3   7      293.93      261.80     10.21 o 
   3  -3   7      783.93      822.56     24.71 o 
   4  -3   7      191.32      195.15     11.64 o 
  -5  -2   7      196.83      198.03     25.25 o 
  -4  -2   7      244.39      240.85     17.18 o 
  -3  -2   7       84.45       84.31      6.18 o 
  -2  -2   7       46.33       39.16      3.82 o 
  -1  -2   7     1154.46     1191.73     26.46 o 
   0  -2   7     4253.79     4341.63     84.68 o 
   1  -2   7     2225.98     2135.94     46.17 o 
   2  -2   7      771.79      714.14     16.87 o 
   3  -2   7      516.06      551.16     18.28 o 
   4  -2   7       76.25       82.97      8.31 o 
   5  -2   7       84.85       74.49     14.43 o 
  -5  -1   7      156.70      155.77     25.17 o 
  -4  -1   7      654.63      673.23     30.92 o 
  -3  -1   7      754.68      743.38     20.45 o 
  -2  -1   7     1300.35     1312.14     36.50 o 
  -1  -1   7      970.34      966.01     28.09 o 
   0  -1   7      343.16      356.16     11.29 o 
   1  -1   7     2068.89     2064.59     42.01 o 
   2  -1   7      444.12      416.94     11.31 o 
   3  -1   7      330.04      310.98     14.34 o 
   4  -1   7     1212.21     1224.72     37.70 o 
   5  -1   7      143.81      144.83     15.92 o 
  -5   0   7        4.99       20.45     15.90 o 
  -4   0   7       45.12       36.12      9.34 o 
  -3   0   7      102.98      105.42      8.01 o 
  -2   0   7     3632.37     3715.43     90.25 o 
  -1   0   7     1416.63     1397.05     32.09 o 
   0   0   7     3032.30     2762.03     55.39 o 
   1   0   7      382.18      344.20      9.30 o 
   2   0   7     1985.78     2032.19     42.71 o 
   3   0   7      103.82      106.79      7.04 o 
   4   0   7       20.43       23.38      8.90 o 
   5   0   7        1.63        2.22     10.65 o 
  -4   1   7      606.90      631.90     41.53 o 
  -3   1   7      823.78      813.61     26.76 o 
  -2   1   7     1385.59     1439.63     32.63 o 
  -1   1   7      817.20      834.79     23.35 o 
   0   1   7      333.07      332.00      9.47 o 
   1   1   7     1865.56     1977.65     41.84 o 
   2   1   7      395.94      383.44     10.91 o 
   3   1   7      363.26      359.32     14.18 o 
   4   1   7     1025.87     1061.26     45.75 o 
   5   1   7      148.15      118.12     21.24 o 
  -3   2   7       80.37       93.30      9.35 o 
  -2   2   7       18.82       21.94      4.41 o 
  -1   2   7     1475.69     1467.80     36.67 o 
   0   2   7     3896.74     4203.53    105.35 o 
   1   2   7     2261.80     2322.01     45.96 o 
   2   2   7      644.22      639.15     19.45 o 
   3   2   7      572.06      601.29     19.62 o 
   4   2   7       78.63       83.44     16.41 o 
   5   2   7      103.32      102.76     20.17 o 
  -2   3   7      532.35      539.04     38.09 o 
   0   3   7      116.64      131.50     13.00 o 
   1   3   7      262.51      259.95     13.20 o 
   2   3   7      288.17      265.91     11.64 o 
   3   3   7      898.24      916.63     48.87 o 
   4   3   7      288.22      249.72     23.07 o 
  -2   4   7      312.74      289.45     25.06 o 
   0   4   7     1439.01     1523.49     84.45 o 
   1   4   7     2590.70     2583.81    104.06 o 
   2   4   7      734.12      655.75     45.22 o 
   3   4   7       25.33       21.70      9.03 o 
   4   4   7       18.81       24.84     11.89 o 
  -1   5   7      474.39      471.15     28.70 o 
   0   5   7       53.86       57.24     10.42 o 
   1   5   7       27.83       18.74     10.24 o 
   2   5   7     1044.38     1020.39     67.23 o 
  -1   6   7      720.13      730.96     43.69 o 
   0   6   7     1373.28     1343.37     79.84 o 
   0   7   7       60.48       44.56     11.63 o 
   0   8   7      305.41      304.69     25.52 o 
  -1 -12   8      166.96      162.40     21.58 o 
   0 -12   8      177.85      174.94     12.76 o 
   1 -12   8       74.40       68.13     12.12 o 
  -2 -11   8       55.84       40.39     11.41 o 
  -1 -11   8        3.57        7.52      7.17 o 
   0 -11   8       96.83       91.70      9.85 o 
   1 -11   8       42.99       41.94     10.50 o 
   2 -11   8       42.00       30.77     11.40 o 
  -3 -10   8        4.30       -0.94      8.94 o 
  -2 -10   8      184.12      177.59     13.70 o 
  -1 -10   8      238.64      223.06     14.26 o 
   0 -10   8      540.73      491.66     18.19 o 
   1 -10   8      239.27      247.51     17.02 o 
   2 -10   8      113.68      120.88     14.25 o 
   3 -10   8       62.79       56.73     14.76 o 
  -3  -9   8      140.04      135.21     14.08 o 
  -2  -9   8      540.45      483.59     22.76 o 
  -1  -9   8       78.43       74.38      8.63 o 
   0  -9   8       23.67       19.10      5.56 o 
   1  -9   8       65.55       57.12      7.28 o 
   2  -9   8      147.67      158.59     15.09 o 
   3  -9   8       55.38       55.53     18.20 o 
  -4  -8   8       34.54       23.13     11.52 o 
  -3  -8   8       45.12       28.98      9.81 o 
  -2  -8   8      247.92      254.39     15.43 o 
  -1  -8   8      699.72      685.06     22.23 o 
   0  -8   8      432.70      437.08     14.62 o 
   1  -8   8      259.67      268.51     15.20 o 
   2  -8   8      195.51      187.41     20.47 o 
   3  -8   8        9.11        1.65     10.10 o 
  -4  -7   8      101.33      100.02     18.32 o 
  -3  -7   8      549.94      542.90     29.60 o 
  -2  -7   8      295.06      286.01     16.06 o 
  -1  -7   8      112.54      111.99      7.61 o 
   0  -7   8       79.55       75.51      9.09 o 
   1  -7   8      229.28      208.31      9.86 o 
   2  -7   8      202.86      185.41     14.58 o 
   3  -7   8      136.48      131.37     16.41 o 
   4  -7   8      119.95      117.00     13.46 o 
  -4  -6   8        8.22        8.40      8.62 o 
  -3  -6   8        4.64        2.70      7.40 o 
  -2  -6   8      502.39      465.69     25.50 o 
  -1  -6   8      355.06      363.02     13.63 o 
   0  -6   8     1287.96     1285.40     30.29 o 
   1  -6   8     1368.43     1326.67     34.72 o 
   2  -6   8       71.12       66.97     10.56 o 
   3  -6   8      191.37      195.34     16.19 o 
   4  -6   8        0.87       -4.71      8.45 o 
  -4  -5   8      288.88      312.57     40.14 o 
  -3  -5   8      362.78      345.03     16.04 o 
  -2  -5   8      476.37      446.56     15.43 o 
  -1  -5   8      280.97      292.28      9.48 o 
   0  -5   8       85.16       99.97      4.63 o 
   1  -5   8       74.98       66.51      5.54 o 
   2  -5   8      973.61      939.07     30.21 o 
   3  -5   8      338.40      321.21     16.26 o 
   4  -5   8      232.70      255.84     16.81 o 
  -4  -4   8       10.49       17.71      9.59 o 
  -3  -4   8       27.29       14.36      6.67 o 
  -2  -4   8      170.30      166.96      8.53 o 
  -1  -4   8      923.07      945.76     20.70 o 
   0  -4   8     1338.25     1410.43     30.03 o 
   1  -4   8     1618.58     1600.24     33.85 o 
   2  -4   8     1656.30     1602.00     42.55 o 
   3  -4   8      265.59      290.24     23.95 o 
   4  -4   8       11.56       10.13      8.12 o 
  -5  -3   8      107.78       98.59     33.62 o 
  -4  -3   8      332.49      306.07     16.43 o 
  -3  -3   8      364.34      373.24     15.94 o 
  -2  -3   8      766.80      714.66     21.70 o 
  -1  -3   8      802.17      882.81     18.82 o 
   0  -3   8      972.78     1060.92     23.19 o 
   1  -3   8      642.71      617.90     15.23 o 
   2  -3   8      218.55      204.84      9.80 o 
   3  -3   8      893.84      906.55     25.56 o 
   4  -3   8      329.00      357.36     15.64 o 
  -5  -2   8       84.51       86.40     14.62 o 
  -4  -2   8      136.34      124.15     10.99 o 
  -3  -2   8      154.97      163.60      7.97 o 
  -2  -2   8      550.65      562.19     15.79 o 
  -1  -2   8     1054.51     1049.91     28.47 o 
   0  -2   8      918.87      816.05     17.86 o 
   1  -2   8     1044.48     1002.93     24.88 o 
   2  -2   8      366.32      334.82     11.17 o 
   3  -2   8       98.45       92.77      7.45 o 
   4  -2   8       13.42       10.94      6.52 o 
  -5  -1   8       45.96       40.67     12.77 o 
  -4  -1   8      307.09      291.40     23.73 o 
  -3  -1   8     1375.29     1355.74     41.26 o 
  -2  -1   8      789.13      767.61     23.17 o 
  -1  -1   8     1173.86     1142.52     30.92 o 
   0  -1   8      381.25      385.43     18.69 o 
   1  -1   8      104.08      117.84      5.38 o 
   2  -1   8      201.00      178.61      7.62 o 
   3  -1   8      796.71      812.56     27.67 o 
   4  -1   8      254.32      262.98     23.12 o 
   5  -1   8      142.43      135.83     16.18 o 
  -5   0   8      352.92      334.63     31.12 o 
  -4   0   8        3.86      -17.16     10.88 o 
  -3   0   8       48.79       45.17     10.29 o 
  -2   0   8       47.39       38.88      4.40 o 
  -1   0   8     2948.31     2932.22     71.62 o 
   0   0   8     4727.66     4699.30     92.39 o 
   1   0   8     2424.76     2292.66     47.58 o 
   2   0   8      836.41      850.62     21.53 o 
   3   0   8      612.81      618.05     21.83 o 
   4   0   8      161.10      193.00     15.52 o 
   5   0   8        4.66       -3.83     10.72 o 
  -4   1   8      316.53      325.52     26.40 o 
  -3   1   8     1172.66     1229.62     71.52 o 
  -2   1   8      881.60      852.88     20.41 o 
  -1   1   8     1107.82     1122.34     29.43 o 
   0   1   8      358.56      353.96     10.30 o 
   1   1   8      151.11      160.04      5.74 o 
   2   1   8      151.67      140.37      6.80 o 
   3   1   8      867.68      845.21     27.10 o 
   4   1   8      312.84      334.08     18.49 o 
   5   1   8      183.45      180.25     23.77 o 
  -3   2   8      141.38      143.78     12.07 o 
  -2   2   8      633.03      627.28     24.15 o 
  -1   2   8     1162.54     1118.90     28.04 o 
   0   2   8      853.71      764.49     18.86 o 
   1   2   8      974.96      984.53     21.92 o 
   2   2   8      375.58      358.70     12.11 o 
   3   2   8       65.87       63.98      6.39 o 
   4   2   8       16.35       19.33     13.21 o 
  -1   3   8      707.04      765.42     30.89 o 
   0   3   8     1022.52     1127.57     62.98 o 
   1   3   8      650.01      636.98     22.51 o 
   2   3   8      249.00      249.29     11.33 o 
   3   3   8      663.91      708.60     48.66 o 
   4   3   8      355.32      399.49     29.98 o 
   0   4   8     1411.36     1496.69     82.06 o 
   1   4   8     1594.40     1565.49     67.36 o 
   2   4   8     1677.36     1614.00    100.75 o 
   3   4   8      350.68      337.34     23.03 o 
   4   4   8        8.70        0.51     11.31 o 
  -1   5   8      321.80      317.52     19.85 o 
   0   5   8       90.28       81.44     12.33 o 
   1   5   8       48.65       33.42     11.97 o 
   2   5   8     1004.13      907.31     64.64 o 
   0   6   8     1179.10     1176.23     75.19 o 
   0   7   8       97.69       93.32     14.62 o 
  -1 -12   9      206.17      200.43     14.85 o 
   0 -12   9      158.93      145.26     12.74 o 
   1 -12   9      107.33      100.93     15.09 o 
  -2 -11   9      152.86      138.36     13.25 o 
  -1 -11   9       56.37       43.08     10.52 o 
   0 -11   9        8.88        3.91      7.05 o 
   1 -11   9       78.06       59.34     11.39 o 
   2 -11   9       89.72       85.16     13.97 o 
  -3 -10   9       34.60       29.24     16.78 o 
  -2 -10   9      148.61      132.84     12.51 o 
  -1 -10   9      392.35      389.26     19.87 o 
   0 -10   9      180.58      187.97     11.15 o 
   1 -10   9      331.36      312.98     19.50 o 
   2 -10   9       16.25        9.39     10.14 o 
   3 -10   9       10.93       11.16     11.91 o 
  -3  -9   9      237.68      236.91     17.70 o 
  -2  -9   9      252.06      233.72     15.73 o 
  -1  -9   9      261.95      254.13     15.83 o 
   0  -9   9       17.89       13.15      7.31 o 
   1  -9   9       37.33       43.98      7.19 o 
   2  -9   9      150.26      171.92     15.85 o 
   3  -9   9      128.69      112.85     18.45 o 
  -3  -8   9       45.97       48.47     10.69 o 
  -2  -8   9       95.23       96.33     19.31 o 
  -1  -8   9      589.22      585.56     20.39 o 
   0  -8   9     1297.17     1310.30     38.43 o 
   1  -8   9      244.49      244.45     14.77 o 
   2  -8   9      250.25      255.96     18.11 o 
   3  -8   9       73.27       72.65     13.11 o 
  -4  -7   9       82.56       64.31     13.75 o 
  -3  -7   9      436.78      443.67     23.51 o 
  -2  -7   9      304.37      317.85     17.57 o 
  -1  -7   9      211.77      217.71     11.06 o 
   0  -7   9      153.99      158.23      8.26 o 
   1  -7   9      535.69      514.87     17.02 o 
   2  -7   9      249.61      255.08     17.26 o 
   3  -7   9      316.63      317.67     21.29 o 
   4  -7   9      320.36      338.33     19.78 o 
  -4  -6   9       32.04       41.68      9.79 o 
  -3  -6   9       67.31       74.81     10.94 o 
  -2  -6   9      148.90      144.94     11.62 o 
  -1  -6   9      452.89      485.88     15.94 o 
   0  -6   9      726.11      727.71     19.23 o 
   1  -6   9     1686.92     1594.80     41.22 o 
   2  -6   9      491.99      411.32     21.48 o 
   3  -6   9       40.10       31.47     13.00 o 
   4  -6   9        0.53       -8.19      8.70 o 
  -4  -5   9      277.96      283.42     20.17 o 
  -3  -5   9      429.26      434.34     18.63 o 
  -2  -5   9      440.39      440.18     15.58 o 
  -1  -5   9      827.89      855.53     21.61 o 
   0  -5   9        1.87        1.05      3.29 o 
   1  -5   9       86.01       68.67      5.92 o 
   2  -5   9      129.18      126.20      9.65 o 
   3  -5   9      362.93      386.65     21.41 o 
   4  -5   9      165.92      179.25     14.23 o 
  -4  -4   9       23.87       28.14     10.13 o 
  -3  -4   9      105.73      101.00     11.34 o 
  -2  -4   9      335.66      337.48     12.89 o 
  -1  -4   9      315.90      308.78      8.21 o 
   0  -4   9     1203.63     1229.25     26.66 o 
   1  -4   9      804.45      773.63     19.62 o 
   2  -4   9      423.09      438.54     26.81 o 
   3  -4   9      138.69      124.53     11.04 o 
   4  -4   9       11.18        8.60      8.41 o 
  -4  -3   9      440.70      431.77     19.71 o 
  -3  -3   9      547.04      547.57     16.72 o 
  -2  -3   9      600.25      615.33     19.21 o 
  -1  -3   9       77.09       67.60      3.77 o 
   0  -3   9      130.82      142.86      5.73 o 
   1  -3   9       17.10       17.97      3.27 o 
   2  -3   9      964.16      907.56     25.89 o 
   3  -3   9      582.79      581.27     19.05 o 
   4  -3   9      291.81      320.49     15.88 o 
  -5  -2   9        7.43       -8.80     11.12 o 
  -4  -2   9       31.20       19.43      7.92 o 
  -3  -2   9        5.44       11.95      4.83 o 
  -2  -2   9      517.26      513.87     14.41 o 
  -1  -2   9     1468.06     1359.91     35.93 o 
   0  -2   9     2531.18     2388.62     50.27 o 
   1  -2   9     1189.10     1145.38     28.92 o 
   2  -2   9     1129.70     1108.50     26.76 o 
   3  -2   9      427.76      403.68     17.31 o 
   4  -2   9       95.04       88.87     10.38 o 
  -5  -1   9      141.48      136.86     22.79 o 
  -4  -1   9      258.89      274.13     37.39 o 
  -3  -1   9      405.12      400.19     17.15 o 
  -2  -1   9     1248.97     1264.24     33.22 o 
  -1  -1   9      370.92      390.86     13.48 o 
   0  -1   9      397.96      412.72     10.55 o 
   1  -1   9      225.30      223.17      7.98 o 
   2  -1   9      433.74      400.94     13.73 o 
   3  -1   9      142.23      141.07     10.10 o 
   4  -1   9      145.63      144.92     11.63 o 
  -5   0   9       12.48        3.35     15.75 o 
  -4   0   9       68.31       75.42     16.09 o 
  -3   0   9        1.84        4.11      6.65 o 
  -2   0   9      132.77      127.80      6.88 o 
  -1   0   9     1491.65     1498.67     38.54 o 
   0   0   9      423.03      413.42     10.84 o 
   1   0   9      819.93      703.25     16.88 o 
   2   0   9      376.16      330.12     11.02 o 
   3   0   9        2.20       -0.52      6.55 o 
   4   0   9       23.46       26.31      9.81 o 
  -4   1   9      322.40      307.70     25.72 o 
  -3   1   9      470.32      464.88     29.92 o 
  -2   1   9     1247.88     1229.83     29.56 o 
  -1   1   9      400.75      433.84     13.12 o 
   0   1   9      352.57      363.44     10.96 o 
   1   1   9      283.15      286.11      8.27 o 
   2   1   9      385.09      357.89     13.13 o 
   3   1   9      171.57      181.02     13.20 o 
   4   1   9      150.62      164.98     13.68 o 
  -3   2   9        1.44       -0.60      8.20 o 
  -2   2   9      477.14      462.81     21.38 o 
  -1   2   9     1351.15     1281.06     33.60 o 
   0   2   9     2688.29     2555.28     54.72 o 
   1   2   9     1205.51     1191.37     25.74 o 
   2   2   9     1060.17     1041.65     29.47 o 
   3   2   9      416.50      419.23     19.02 o 
   4   2   9      101.48      102.14     17.71 o 
   0   3   9      129.60      136.54     14.40 o 
   1   3   9       15.07       13.38      4.13 o 
   2   3   9      884.81      846.93     29.21 o 
   3   3   9      545.98      520.07     35.81 o 
   4   3   9      283.33      298.78     27.29 o 
   0   4   9     1159.04     1230.95     72.11 o 
   1   4   9      842.23      767.41     53.50 o 
   2   4   9      320.27      358.39     36.47 o 
   3   4   9      165.83      174.08     16.15 o 
   4   4   9       11.77       15.94     11.85 o 
  -1   5   9      840.13      889.53     49.53 o 
   0   5   9        2.76        0.30      7.24 o 
   0   6   9      625.64      678.63     46.84 o 
   0   7   9      171.23      156.96     18.85 o 
  -1 -12  10       24.86       23.93      9.68 o 
   0 -12  10      266.54      245.50     16.52 o 
   1 -12  10      148.74      113.05     14.59 o 
  -2 -11  10      310.29      279.97     18.56 o 
  -1 -11  10       32.37       17.00      8.96 o 
   0 -11  10       11.16       10.81      8.07 o 
   1 -11  10      122.17      107.05     13.90 o 
   2 -11  10       38.25       26.84     11.91 o 
  -3 -10  10        6.14        8.52     10.16 o 
  -2 -10  10       52.89       49.46     11.34 o 
  -1 -10  10      443.55      452.21     22.44 o 
   0 -10  10      145.98      122.40      9.91 o 
   1 -10  10      261.22      250.97     17.83 o 
   2 -10  10      208.98      208.74     21.38 o 
  -3  -9  10      134.38      138.12     14.97 o 
  -2  -9  10      138.56      140.00     12.85 o 
  -1  -9  10      417.58      427.45     40.92 o 
   0  -9  10       19.21       13.06      6.09 o 
   1  -9  10       98.30       90.36      9.10 o 
   2  -9  10      117.39      111.52     14.12 o 
   3  -9  10      173.99      212.65     36.83 o 
  -3  -8  10       11.73        3.10     16.26 o 
  -2  -8  10      105.92       92.96     10.94 o 
  -1  -8  10      162.92      168.37     10.58 o 
   0  -8  10     1260.61     1210.84     41.73 o 
   1  -8  10      616.10      569.69     21.09 o 
   2  -8  10      171.53      191.18     21.32 o 
   3  -8  10      172.61      156.11     16.66 o 
  -4  -7  10      221.79      249.49     20.69 o 
  -3  -7  10      152.05      158.82     14.87 o 
  -2  -7  10      636.28      620.83     27.43 o 
  -1  -7  10      105.97       99.56      8.31 o 
   0  -7  10       88.29       90.14      6.96 o 
   1  -7  10       64.17       60.99      7.45 o 
   2  -7  10      285.30      284.14     18.64 o 
   3  -7  10      252.74      262.83     19.90 o 
  -4  -6  10        1.82        6.76     10.85 o 
  -3  -6  10       76.43       56.76     10.71 o 
  -2  -6  10      146.34      157.39     24.85 o 
  -1  -6  10      606.77      601.37     20.73 o 
   0  -6  10      921.17      920.92     26.15 o 
   1  -6  10      329.02      342.51     13.27 o 
   2  -6  10      535.64      503.53     24.61 o 
   3  -6  10      151.95      134.43     12.09 o 
   4  -6  10        1.89       -1.88      9.15 o 
  -4  -5  10      284.62      302.23     21.51 o 
  -3  -5  10      377.52      365.34     17.41 o 
  -2  -5  10      279.64      276.08     12.05 o 
  -1  -5  10      322.76      322.56     12.30 o 
   0  -5  10       50.89       47.66      5.15 o 
   1  -5  10      178.64      180.60      9.16 o 
   2  -5  10      302.08      284.75     14.31 o 
   3  -5  10      449.26      490.79     21.34 o 
   4  -5  10      223.68      239.67     16.00 o 
  -4  -4  10       26.24       11.78     16.31 o 
  -3  -4  10       20.86       14.29      6.88 o 
  -2  -4  10      193.46      193.27      9.86 o 
  -1  -4  10     1149.22     1162.01     25.27 o 
   0  -4  10      828.41      776.80     19.59 o 
   1  -4  10      982.05      943.77     22.54 o 
   2  -4  10      964.71      909.84     29.86 o 
   3  -4  10      186.59      165.13     12.21 o 
   4  -4  10        7.95        5.52      8.45 o 
  -4  -3  10      272.48      273.02     16.03 o 
  -3  -3  10      669.35      681.77     21.55 o 
  -2  -3  10      561.77      573.53     18.53 o 
  -1  -3  10      258.42      241.50      7.30 o 
   0  -3  10      210.30      218.68      7.56 o 
   1  -3  10        9.84        7.54      3.40 o 
   2  -3  10      171.03      163.52     11.04 o 
   3  -3  10      185.46      182.32     11.67 o 
   4  -3  10      231.40      265.07     19.12 o 
  -4  -2  10       27.42       28.22      8.33 o 
  -3  -2  10       18.55        8.18      4.32 o 
  -2  -2  10      548.31      559.50     17.62 o 
  -1  -2  10      890.80      921.11     31.06 o 
   0  -2  10     1527.56     1500.36     32.51 o 
   1  -2  10     1465.34     1314.65     29.48 o 
   2  -2  10      289.25      281.27     11.02 o 
   3  -2  10       28.93       26.18      6.96 o 
   4  -2  10       41.44       42.54      9.09 o 
  -5  -1  10       68.34       71.32     19.78 o 
  -4  -1  10      181.46      168.92     22.05 o 
  -3  -1  10      689.93      689.83     41.39 o 
  -2  -1  10      552.64      553.09     17.75 o 
  -1  -1  10      520.87      504.33     16.73 o 
   0  -1  10      103.63      111.74      5.40 o 
   1  -1  10      411.20      381.14     10.99 o 
   2  -1  10      385.75      356.44     17.47 o 
   3  -1  10      364.31      351.66     15.24 o 
   4  -1  10      256.08      274.31     15.21 o 
  -5   0  10       16.03       29.64     16.69 o 
  -4   0  10        1.77        6.30     13.08 o 
  -3   0  10       41.06       31.63     13.00 o 
  -2   0  10      416.85      380.13     11.92 o 
  -1   0  10      876.85      834.96     23.33 o 
   0   0  10      751.66      724.50     17.10 o 
   1   0  10     1785.91     1652.88     35.73 o 
   2   0  10      491.76      466.05     14.13 o 
   3   0  10       78.72       77.79      8.02 o 
   4   0  10        2.19        3.03      8.95 o 
  -4   1  10      171.27      184.35     20.47 o 
  -3   1  10      642.92      620.16     40.87 o 
  -2   1  10      576.38      574.59     18.01 o 
  -1   1  10      632.01      600.17     18.26 o 
   0   1  10      129.17      126.44      5.86 o 
   1   1  10      404.84      389.97     10.95 o 
   2   1  10      340.01      310.26     12.38 o 
   3   1  10      293.46      279.00     13.94 o 
   4   1  10      228.07      221.83     26.19 o 
  -3   2  10       23.38       25.05     10.03 o 
  -2   2  10      515.09      505.23     32.46 o 
  -1   2  10     1022.42      990.91     25.92 o 
   0   2  10     1606.97     1560.46     32.72 o 
   1   2  10     1398.48     1344.94     29.22 o 
   2   2  10      399.32      384.26     13.85 o 
   3   2  10       37.88       35.75      6.16 o 
   4   2  10       40.38       31.26     14.36 o 
  -1   3  10      208.62      192.57     11.07 o 
   0   3  10      181.45      203.72     19.29 o 
   1   3  10       17.29        8.28      4.40 o 
   3   3  10      215.44      207.71     19.61 o 
   4   3  10      185.90      203.25     23.50 o 
  -1   4  10     1129.25     1069.97     63.73 o 
   0   4  10      833.17      809.14     49.58 o 
   1   4  10      771.48      754.40     57.07 o 
   3   4  10      174.43      170.13     17.24 o 
   4   4  10        6.19       -1.13     11.61 o 
   0   5  10       40.33       22.92      9.48 o 
   0   6  10     1011.98     1057.83     60.52 o 
   0 -12  11      162.52      162.61     20.12 o 
  -2 -11  11      116.53      101.12     23.49 o 
  -1 -11  11      162.63      135.47     13.54 o 
   0 -11  11       42.58       34.81      9.17 o 
   1 -11  11        3.60        4.07     10.53 o 
  -2 -10  11       24.09       41.69     10.30 o 
  -1 -10  11      245.90      264.63     17.45 o 
   0 -10  11      567.23      524.45     34.91 o 
   1 -10  11      202.28      203.65     25.20 o 
   2 -10  11      107.17       91.80     18.76 o 
  -3  -9  11      234.46      238.17     18.75 o 
  -2  -9  11      181.86      183.79     15.07 o 
  -1  -9  11       96.37      110.83     14.33 o 
   0  -9  11       44.74       28.06      7.33 o 
   1  -9  11       40.76       28.10      7.49 o 
   2  -9  11       55.30       56.88     12.04 o 
   3  -9  11      209.30      193.37     20.00 o 
  -3  -8  11       58.58       63.44     11.99 o 
  -2  -8  11       94.02       83.93     11.17 o 
  -1  -8  11      271.21      300.71     14.61 o 
   0  -8  11      165.86      173.57     15.84 o 
   1  -8  11      624.59      606.78     22.72 o 
   2  -8  11      217.47      168.11     21.44 o 
   3  -8  11       80.69       90.26     14.80 o 
  -4  -7  11       98.79      132.47     22.69 o 
  -3  -7  11      197.83      216.66     28.65 o 
  -2  -7  11      330.79      348.79     19.77 o 
  -1  -7  11      311.88      296.26     14.21 o 
   0  -7  11      148.77      145.91     10.04 o 
   1  -7  11        2.21        0.26      5.76 o 
   2  -7  11       15.75       21.72      9.57 o 
   3  -7  11       91.00       98.97     18.81 o 
  -4  -6  11       20.28       23.16     12.00 o 
  -3  -6  11        4.01        5.00      8.69 o 
  -2  -6  11      236.38      239.50     15.90 o 
  -1  -6  11      588.24      560.03     20.28 o 
   0  -6  11      327.29      311.88     12.07 o 
   1  -6  11      755.49      749.95     22.82 o 
   2  -6  11      842.40      783.40     33.66 o 
   3  -6  11      222.17      193.17     14.23 o 
   4  -6  11       35.71       41.66     13.87 o 
  -4  -5  11      177.73      187.61     23.84 o 
  -3  -5  11      325.17      342.91     18.78 o 
  -2  -5  11      250.42      240.57     12.90 o 
  -1  -5  11      121.81      126.63      8.19 o 
   0  -5  11       41.66       42.44      5.42 o 
   1  -5  11      282.73      294.55     12.21 o 
   2  -5  11      434.63      412.25     18.03 o 
   3  -5  11      264.56      268.26     15.88 o 
   4  -5  11      115.97      140.59     16.66 o 
  -4  -4  11       20.49        2.75     10.30 o 
  -3  -4  11       34.81       23.14      7.51 o 
  -2  -4  11      356.65      345.69     14.96 o 
  -1  -4  11      942.35      945.25     21.87 o 
   0  -4  11     1090.53     1072.28     26.04 o 
   1  -4  11     1165.10     1115.19     27.75 o 
   2  -4  11      363.94      361.43     16.98 o 
   3  -4  11      124.11      119.72     11.49 o 
   4  -4  11       11.41       15.27     11.12 o 
  -4  -3  11      268.96      267.21     16.31 o 
  -3  -3  11      474.52      469.77     17.13 o 
  -2  -3  11      972.34      911.37     36.77 o 
  -1  -3  11      435.51      423.80     10.94 o 
   0  -3  11       22.75       23.71      3.65 o 
   1  -3  11       10.95        7.71      3.77 o 
   2  -3  11      134.99      138.69      8.43 o 
   3  -3  11      248.28      256.30     14.67 o 
   4  -3  11      166.41      190.45     12.35 o 
  -4  -2  11       13.75        2.84     14.21 o 
  -3  -2  11       23.78        4.92     13.83 o 
  -2  -2  11      299.90      296.14     10.98 o 
  -1  -2  11      369.60      365.10     13.28 o 
   0  -2  11     1841.98     1628.48     68.27 o 
   1  -2  11     1153.12     1061.29     25.39 o 
   2  -2  11      256.79      241.54     10.59 o 
   3  -2  11      113.76      116.34      9.94 o 
   4  -2  11       16.23        9.95      8.42 o 
  -4  -1  11      357.08      346.93     31.20 o 
  -3  -1  11      606.76      645.16     55.97 o 
  -2  -1  11      450.98      452.94     14.10 o 
  -1  -1  11      388.62      374.36     13.11 o 
   0  -1  11        8.41        9.15      3.09 o 
   1  -1  11      185.44      173.92      7.89 o 
   2  -1  11      400.97      379.02     14.13 o 
   3  -1  11      422.17      426.74     18.07 o 
   4  -1  11      149.24      180.97     17.46 o 
  -4   0  11       28.94       36.62     14.98 o 
  -3   0  11       87.22       95.87     15.84 o 
  -2   0  11      297.69      283.47     10.10 o 
  -1   0  11     1680.92     1658.26     43.03 o 
   0   0  11     2696.43     2547.03     52.32 o 
   1   0  11      697.61      720.18     17.85 o 
   2   0  11      454.30      455.74     17.59 o 
   3   0  11      291.19      300.19     14.65 o 
   4   0  11        0.16       -9.08      8.79 o 
  -4   1  11      370.00      386.00     29.60 o 
  -3   1  11      587.28      635.25     40.44 o 
  -2   1  11      458.37      464.67     21.80 o 
  -1   1  11      364.66      358.55     12.64 o 
   0   1  11       15.51       10.87      2.91 o 
   1   1  11      186.65      186.26      7.32 o 
   2   1  11      446.12      441.30     16.37 o 
   3   1  11      403.30      412.80     17.22 o 
   4   1  11      139.30      158.51     19.48 o 
  -3   2  11       19.31        8.37      9.63 o 
  -2   2  11      313.13      299.29     21.66 o 
  -1   2  11      404.64      380.82     19.06 o 
   0   2  11     1686.22     1571.77     36.70 o 
   1   2  11     1031.91      959.59     25.70 o 
   2   2  11      219.26      207.08     10.89 o 
   3   2  11       81.64       74.40      8.96 o 
   4   2  11       12.11        6.72     13.27 o 
  -1   3  11      432.18      390.12     18.16 o 
   0   3  11       16.18       11.32      4.41 o 
   1   3  11       19.28       18.23      5.74 o 
   2   3  11      142.24      140.66     11.07 o 
   3   3  11      243.37      250.48     22.83 o 
   4   3  11      157.64      175.79     21.60 o 
   0   4  11     1077.22     1075.56     65.63 o 
   1   4  11     1395.92     1260.08     76.40 o 
   2   4  11      445.75      419.87     23.47 o 
   3   4  11      100.31      111.12     14.02 o 
   4   4  11       15.69       13.36     12.63 o 
   0   5  11       29.34       24.24     10.37 o 
   0   6  11      253.20      215.08     24.41 o 
  -1 -11  12       52.27       37.51     10.85 o 
   0 -11  12       32.27       32.99      9.81 o 
   1 -11  12        8.66       11.80     13.11 o 
  -2 -10  12       47.66       54.13     11.68 o 
  -1 -10  12      177.13      176.12     15.37 o 
   0 -10  12      238.78      231.86     17.42 o 
   1 -10  12      216.89      221.16     18.25 o 
   2 -10  12       97.78       84.11     14.74 o 
  -3  -9  12       47.39       19.82     11.08 o 
  -2  -9  12      229.92      241.74     17.51 o 
  -1  -9  12      265.35      281.71     18.48 o 
   0  -9  12       90.47       95.02      9.71 o 
   1  -9  12       33.53       34.30     10.55 o 
   2  -9  12       32.97       18.69     11.03 o 
  -3  -8  12        3.76       20.68     10.46 o 
  -2  -8  12      196.90      162.93     30.77 o 
  -1  -8  12      180.28      167.30     11.60 o 
   0  -8  12      318.23      325.87     15.83 o 
   1  -8  12      230.37      239.04     19.49 o 
   2  -8  12      201.90      169.60     15.97 o 
   3  -8  12      164.76      161.95     17.93 o 
  -3  -7  12      240.97      267.16     19.44 o 
  -2  -7  12      188.44      180.56     15.08 o 
  -1  -7  12       32.71       23.27      7.60 o 
   0  -7  12       41.38       42.40      7.40 o 
   1  -7  12       56.14       55.51      8.24 o 
   2  -7  12      425.66      441.76     24.30 o 
   3  -7  12      101.14       89.96     14.84 o 
  -4  -6  12       16.67       17.33     11.94 o 
  -3  -6  12       43.39       28.02      8.69 o 
  -2  -6  12      214.04      217.45     15.85 o 
  -1  -6  12      207.64      230.35     12.73 o 
   0  -6  12     1040.18     1037.04     32.68 o 
   1  -6  12      677.31      645.52     23.24 o 
   2  -6  12        4.55       -0.38      8.81 o 
   3  -6  12      203.05      202.41     14.91 o 
  -4  -5  12      168.72      155.04     17.15 o 
  -3  -5  12      548.50      513.85     21.77 o 
  -2  -5  12      528.08      529.19     20.81 o 
  -1  -5  12      327.79      313.11     14.65 o 
   0  -5  12      236.29      224.94     10.55 o 
   1  -5  12       96.50       78.01      7.20 o 
   2  -5  12       87.37       75.55      9.22 o 
   3  -5  12      275.02      300.32     20.81 o 
   4  -5  12       74.15       77.05     15.24 o 
  -4  -4  12       20.68       20.46     13.57 o 
  -3  -4  12       38.97       33.18      8.39 o 
  -2  -4  12      176.20      174.58     10.15 o 
  -1  -4  12      538.50      512.92     15.39 o 
   0  -4  12      772.30      749.39     20.00 o 
   1  -4  12     1173.07     1136.69     25.78 o 
   2  -4  12      703.70      665.84     23.88 o 
   3  -4  12       75.90       72.19     10.26 o 
   4  -4  12       14.67        9.74     11.91 o 
  -4  -3  12      230.20      198.36     22.04 o 
  -3  -3  12      339.99      328.11     20.21 o 
  -2  -3  12      333.03      323.20     13.45 o 
  -1  -3  12      222.11      226.80      8.34 o 
   0  -3  12        1.76       -0.18      3.52 o 
   1  -3  12      563.31      517.49     15.62 o 
   2  -3  12      501.76      537.67     17.88 o 
   3  -3  12      292.09      311.02     16.35 o 
   4  -3  12      265.17      292.47     17.18 o 
  -4  -2  12        7.33       -1.45     13.92 o 
  -3  -2  12        7.96        3.03      7.58 o 
  -2  -2  12      348.82      354.26     14.19 o 
  -1  -2  12     1029.83     1019.51     32.64 o 
   0  -2  12      942.06      921.26     27.52 o 
   1  -2  12      811.63      805.97     21.40 o 
   2  -2  12      662.32      605.77     19.25 o 
   3  -2  12       32.06       21.25      9.44 o 
   4  -2  12        7.19       11.13      8.42 o 
  -4  -1  12      263.92      261.05     27.77 o 
  -3  -1  12      537.75      545.68     55.48 o 
  -2  -1  12      878.94      869.48     23.21 o 
  -1  -1  12      623.09      630.89     18.90 o 
   0  -1  12       57.66       62.08      4.74 o 
   1  -1  12       24.88       27.00      4.43 o 
   2  -1  12      262.18      251.25     11.33 o 
   3  -1  12      290.66      277.55     15.20 o 
   4  -1  12      135.38      138.59     15.16 o 
  -4   0  12       27.29       23.13     14.94 o 
  -3   0  12       27.13       24.95     12.29 o 
  -2   0  12       46.60       42.04      8.08 o 
  -1   0  12     1961.33     1985.87     51.13 o 
   0   0  12     2024.98     1977.80     41.67 o 
   1   0  12      869.14      815.89     21.33 o 
   2   0  12      619.51      613.38     25.67 o 
   3   0  12       98.99      103.52      9.51 o 
   4   0  12        1.72       -4.74      9.31 o 
  -4   1  12      272.71      277.54     25.85 o 
  -3   1  12      556.18      549.75     36.62 o 
  -2   1  12      865.52      880.39     50.68 o 
  -1   1  12      590.90      554.79     18.07 o 
   0   1  12       51.77       53.23      4.73 o 
   1   1  12       24.48       26.80      4.85 o 
   2   1  12      302.67      276.06     12.95 o 
   3   1  12      318.33      325.30     16.58 o 
   4   1  12      142.50      148.86     13.87 o 
  -3   2  12        3.61        5.57      9.67 o 
  -2   2  12      350.02      341.87     24.27 o 
  -1   2  12     1005.22      897.71     41.51 o 
   0   2  12     1076.23      941.63     30.73 o 
   1   2  12      830.58      815.85     23.84 o 
   2   2  12      599.03      584.53     20.97 o 
   3   2  12       32.99       18.66     13.02 o 
   4   2  12        8.72       -2.07     13.51 o 
  -1   3  12      228.33      208.06     16.82 o 
   0   3  12        1.37       -2.71      3.03 o 
   1   3  12      570.55      551.53     25.41 o 
   2   3  12      472.35      501.36     23.53 o 
   3   3  12      289.46      302.34     25.74 o 
   4   3  12      259.34      284.33     26.89 o 
   0   4  12      802.50      796.05     50.17 o 
   2   4  12      614.53      585.65     35.34 o 
   3   4  12       60.74       56.19     12.12 o 
   4   4  12       15.15       11.72     12.48 o 
   0   5  12      240.96      200.16     21.98 o 
  -1 -11  13       13.02        0.41      9.96 o 
   0 -11  13       35.74       29.49     10.17 o 
   1 -11  13       12.40       15.32     11.86 o 
  -2 -10  13       47.89       36.95     11.51 o 
  -1 -10  13       20.84       28.62     10.22 o 
   0 -10  13      196.48      176.51     12.76 o 
   1 -10  13       99.02       94.20     14.54 o 
   2 -10  13       73.05       50.19     14.16 o 
  -2  -9  13       95.01      100.93     13.54 o 
  -1  -9  13       66.53       60.27     11.41 o 
   0  -9  13       10.28       -3.79      6.88 o 
   1  -9  13       65.08       57.83     22.27 o 
   2  -9  13      111.56      133.10     36.79 o 
  -3  -8  13       20.37       19.41     13.25 o 
  -2  -8  13       56.92       50.81     11.15 o 
  -1  -8  13      483.19      473.39     20.16 o 
   0  -8  13      511.30      490.40     20.31 o 
   1  -8  13      192.06      188.30     12.98 o 
   2  -8  13      124.39      106.66     14.80 o 
   3  -8  13       74.43       74.19     15.73 o 
  -3  -7  13      246.21      283.21     20.55 o 
  -2  -7  13      145.54      127.46     13.64 o 
  -1  -7  13      351.51      350.64     16.84 o 
   0  -7  13       94.72       93.15     11.10 o 
   1  -7  13       60.08       52.37      8.70 o 
   2  -7  13       12.26       30.32     10.88 o 
   3  -7  13       43.78       28.11     13.32 o 
  -4  -6  13       14.82       23.33     13.07 o 
  -3  -6  13       68.73       90.55     11.20 o 
  -2  -6  13      114.46      108.71     12.76 o 
  -1  -6  13      459.40      453.15     18.97 o 
   0  -6  13      342.58      341.19     15.82 o 
   1  -6  13      473.52      459.14     19.16 o 
   2  -6  13      310.68      287.68     19.71 o 
   3  -6  13       63.77       59.64     11.15 o 
  -4  -5  13      291.26      316.78     23.40 o 
  -3  -5  13      363.76      365.74     22.77 o 
  -2  -5  13      293.43      318.29     15.96 o 
  -1  -5  13       80.30       69.56      8.28 o 
   0  -5  13       34.42       30.34      5.89 o 
   1  -5  13      300.22      281.23     12.89 o 
   2  -5  13       86.74       85.99      9.83 o 
   3  -5  13      248.72      260.96     21.20 o 
  -4  -4  13       32.94       28.49     11.78 o 
  -3  -4  13       86.59       82.46     10.36 o 
  -2  -4  13      237.31      255.37     13.88 o 
  -1  -4  13      447.20      471.95     15.06 o 
   0  -4  13     1158.96     1143.01     27.67 o 
   1  -4  13      294.42      261.26      9.78 o 
   2  -4  13      438.24      416.63     22.73 o 
   3  -4  13      182.98      142.38     15.10 o 
   4  -4  13       19.83       11.39     12.07 o 
  -4  -3  13      184.21      154.08     23.77 o 
  -3  -3  13      412.80      413.01     23.54 o 
  -2  -3  13      495.48      484.09     17.63 o 
  -1  -3  13      371.28      335.84     16.49 o 
   0  -3  13      290.12      281.83     10.74 o 
   1  -3  13      131.93      127.23      9.51 o 
   2  -3  13      359.25      324.22     14.15 o 
   3  -3  13      209.01      207.48     14.08 o 
   4  -3  13      125.58      130.94     16.44 o 
  -4  -2  13        8.28        9.43     15.39 o 
  -3  -2  13       20.23       25.98      9.70 o 
  -2  -2  13      428.48      427.58     18.59 o 
  -1  -2  13      686.82      672.71     24.81 o 
   0  -2  13     1412.58     1385.64     39.59 o 
   1  -2  13     2059.26     2015.15     47.28 o 
   2  -2  13      438.93      429.38     15.68 o 
   3  -2  13      176.31      176.30     12.51 o 
   4  -2  13       49.12       45.52     10.20 o 
  -4  -1  13      163.78      161.83     23.20 o 
  -3  -1  13      377.54      329.94     29.28 o 
  -2  -1  13      905.59      936.50     45.70 o 
  -1  -1  13      448.34      431.46     15.77 o 
   0  -1  13      303.92      271.89      9.40 o 
   1  -1  13       86.03       75.90      6.70 o 
   2  -1  13      239.88      227.50     12.81 o 
   3  -1  13      370.57      386.54     18.08 o 
   4  -1  13      152.81      166.70     16.18 o 
  -4   0  13       39.48       27.57     15.58 o 
  -3   0  13        1.50        3.33     11.37 o 
  -2   0  13       63.79       47.47      8.66 o 
  -1   0  13      467.48      464.25     16.07 o 
   0   0  13      931.18      915.35     19.99 o 
   1   0  13     1122.65     1059.89     26.91 o 
   2   0  13      271.20      263.98     13.51 o 
   3   0  13        2.35       -1.81      6.54 o 
   4   0  13        0.55        2.03      9.96 o 
  -4   1  13      147.90      150.44     19.98 o 
  -3   1  13      376.55      370.46     29.04 o 
  -2   1  13      885.03      937.52     54.18 o 
  -1   1  13      479.74      481.54     18.14 o 
   0   1  13      255.22      251.36     10.52 o 
   1   1  13       81.73       78.98      6.62 o 
   2   1  13      252.58      246.75     12.56 o 
   3   1  13      401.61      411.39     17.65 o 
   4   1  13      140.43      143.67     17.30 o 
  -3   2  13       26.33       29.37     10.37 o 
  -2   2  13      395.30      402.22     28.13 o 
  -1   2  13      687.11      664.01     29.19 o 
   0   2  13     1724.53     1620.65     50.00 o 
   1   2  13     2080.55     2034.84     53.33 o 
   2   2  13      438.84      426.18     16.87 o 
   3   2  13      191.83      176.16     18.76 o 
   4   2  13       46.51       45.24     16.92 o 
  -1   3  13      407.22      377.51     23.22 o 
   0   3  13      343.42      311.41     17.30 o 
   1   3  13      159.88      155.58     14.66 o 
   2   3  13      391.55      401.69     24.41 o 
   3   3  13      167.82      157.50     19.83 o 
   4   3  13      141.49      149.26     20.47 o 
   0   4  13     1032.00      912.02     67.33 o 
   3   4  13      162.11      154.08     16.41 o 
   0 -11  14       18.06        7.14     10.75 o 
  -2 -10  14       56.80       51.19     13.15 o 
  -1 -10  14       79.41       67.62     12.69 o 
   0 -10  14      186.85      180.89     13.46 o 
   1 -10  14      204.00      202.83     18.93 o 
  -2  -9  14       94.29       78.31     13.58 o 
  -1  -9  14      155.76      147.07     15.17 o 
   0  -9  14       13.95        1.15      7.60 o 
   1  -9  14       43.34       60.22     12.86 o 
   2  -9  14       89.59       96.42     17.56 o 
  -3  -8  14        8.36       21.64     11.89 o 
  -2  -8  14       38.46       41.84     11.58 o 
  -1  -8  14      270.89      272.59     15.67 o 
   0  -8  14      312.85      300.45     16.08 o 
   1  -8  14      298.83      292.20     16.45 o 
   2  -8  14       74.58       68.49     13.77 o 
  -3  -7  14      151.95      174.22     24.87 o 
  -2  -7  14      391.73      383.18     25.05 o 
  -1  -7  14      182.85      177.72     12.65 o 
   0  -7  14       18.84       16.57      7.50 o 
   1  -7  14        7.22       13.44      7.59 o 
   2  -7  14      104.45      119.47     15.02 o 
   3  -7  14      114.33       93.42     16.15 o 
  -3  -6  14        4.88        9.30      8.92 o 
  -2  -6  14      206.41      212.33     16.98 o 
  -1  -6  14      388.31      391.44     17.94 o 
   0  -6  14      445.56      458.71     25.02 o 
   1  -6  14      376.10      359.35     17.27 o 
   2  -6  14      314.81      334.06     21.78 o 
   3  -6  14        5.45       15.44      9.84 o 
  -4  -5  14      114.50      109.95     16.50 o 
  -3  -5  14      130.30      149.85     15.80 o 
  -2  -5  14      471.37      462.55     20.11 o 
  -1  -5  14      125.58      137.22     10.80 o 
   0  -5  14       55.81       48.87      8.05 o 
   1  -5  14       34.90       32.97      6.49 o 
   2  -5  14       66.77       72.62      9.93 o 
   3  -5  14      124.37      130.04     16.38 o 
  -4  -4  14       99.78       84.07     30.48 o 
  -3  -4  14        0.68        2.59      9.45 o 
  -2  -4  14      207.33       86.01     14.17 o 
  -1  -4  14      323.68      359.09     14.25 o 
   0  -4  14      624.48      609.60     17.90 o 
   1  -4  14      558.32      538.14     18.35 o 
   2  -4  14      201.15      210.93     13.32 o 
   3  -4  14      199.20      206.48     17.49 o 
  -4  -3  14      186.44      206.93     27.04 o 
  -3  -3  14      795.36      785.48     35.93 o 
  -2  -3  14      284.45      309.42     13.96 o 
  -1  -3  14      497.88      517.84     18.05 o 
   0  -3  14      239.59      237.02      9.76 o 
   1  -3  14       27.03       13.83      4.65 o 
   2  -3  14      136.21      138.80      9.73 o 
   3  -3  14      217.34      232.24     15.13 o 
   4  -3  14      150.63      167.80     14.40 o 
  -4  -2  14        4.40        2.56     15.86 o 
  -3  -2  14        5.49        4.77      9.25 o 
  -2  -2  14       89.21      102.26     10.46 o 
  -1  -2  14     1223.44     1257.02     34.77 o 
   0  -2  14      698.53      665.02     17.25 o 
   1  -2  14      950.51      910.00     25.18 o 
   2  -2  14      418.21      399.89     17.87 o 
   3  -2  14       64.24       54.35      9.34 o 
   4  -2  14       27.77       26.96      9.97 o 
  -4  -1  14      108.90       89.36     19.78 o 
  -3  -1  14      316.72      306.89     29.00 o 
  -2  -1  14      493.22      528.44     41.78 o 
  -1  -1  14      780.22      806.49     25.99 o 
   0  -1  14      446.13      429.94     14.09 o 
   1  -1  14       43.09       47.67      6.55 o 
   2  -1  14      521.09      495.44     21.30 o 
   3  -1  14      187.95      188.62     19.06 o 
   4  -1  14      188.29      222.38     18.09 o 
  -4   0  14       64.67       73.93     18.48 o 
  -3   0  14       27.60       25.69     13.49 o 
  -2   0  14       38.92       25.82     11.70 o 
  -1   0  14       11.03       13.07      4.89 o 
   0   0  14     2530.18     2571.74     52.94 o 
   1   0  14      654.60      682.01     22.52 o 
   2   0  14      514.91      485.26     19.53 o 
   3   0  14      234.25      219.70     13.67 o 
   4   0  14        0.18       -9.12      9.63 o 
  -4   1  14      104.67      115.97     18.37 o 
  -3   1  14      332.28      352.17     28.28 o 
  -2   1  14      452.34      401.67     31.99 o 
  -1   1  14     1000.68     1003.25     38.19 o 
   0   1  14      477.11      467.55     18.45 o 
   1   1  14       47.47       49.90      8.15 o 
   2   1  14      435.60      384.80     17.50 o 
   3   1  14      198.32      192.64     13.07 o 
   4   1  14      181.72      186.05     15.84 o 
  -3   2  14        2.82        4.16      9.84 o 
  -2   2  14       70.70       71.15     12.97 o 
  -1   2  14     1174.67     1180.33     47.03 o 
   0   2  14      498.58      457.11     20.48 o 
   1   2  14     1113.03     1058.77     38.57 o 
   2   2  14      430.68      421.73     16.91 o 
   3   2  14       46.35       38.63      8.79 o 
   4   2  14       22.52       52.50     17.93 o 
  -1   3  14      487.54      464.43     30.41 o 
   0   3  14      208.24      175.05     10.27 o 
   1   3  14       16.84       15.96      8.51 o 
   2   3  14      205.01      182.60     18.16 o 
   3   3  14      266.65      253.07     24.31 o 
   4   3  14      132.91      107.16     20.19 o 
   2   4  14      262.33      226.84     17.20 o 
   3   4  14      201.76      173.18     18.80 o 
  -1 -10  15      160.99      181.48     17.32 o 
   0 -10  15      228.36      223.35     15.04 o 
   1 -10  15      177.20      145.80     17.99 o 
  -2  -9  15      141.04      105.93     15.29 o 
  -1  -9  15       25.98       29.59     11.78 o 
   0  -9  15       44.28       42.10      9.23 o 
   1  -9  15       15.68       22.28     13.07 o 
   2  -9  15       53.42       45.78     14.41 o 
  -2  -8  15       12.08        3.79     10.50 o 
  -1  -8  15       70.48       86.24     10.79 o 
   0  -8  15      234.63      218.62     20.52 o 
   1  -8  15      315.26      298.06     21.48 o 
   2  -8  15       68.83       67.09     14.44 o 
  -3  -7  15      204.46      218.09     19.69 o 
  -2  -7  15      189.47      188.62     20.60 o 
  -1  -7  15       21.51       23.12      8.55 o 
   0  -7  15       48.79       57.42      9.25 o 
   1  -7  15       26.93       23.73      8.47 o 
   2  -7  15      163.41      169.43     17.47 o 
   3  -7  15      111.88      101.37     17.08 o 
  -3  -6  15        7.20        8.53      9.05 o 
  -2  -6  15       86.80       90.46     13.29 o 
  -1  -6  15      465.64      461.25     20.19 o 
   0  -6  15      337.98      351.41     17.28 o 
   1  -6  15      260.40      256.96     15.08 o 
   2  -6  15      227.62      210.73     22.98 o 
   3  -6  15       40.52       48.00     19.17 o 
  -3  -5  15      377.22      381.10     24.45 o 
  -2  -5  15      394.38      430.04     22.73 o 
  -1  -5  15      309.37      309.49     13.92 o 
   0  -5  15       34.40       37.58      7.86 o 
   1  -5  15       46.48       53.49      8.83 o 
   2  -5  15      123.51      113.49     11.70 o 
   3  -5  15       58.74       49.75     13.37 o 
  -4  -4  15       73.84       33.23     20.15 o 
  -3  -4  15        5.26        7.97     10.09 o 
  -2  -4  15      271.41      262.88     18.56 o 
  -1  -4  15      469.09      475.93     17.26 o 
   0  -4  15     1026.27     1029.88     29.30 o 
   1  -4  15      602.33      578.62     19.77 o 
   2  -4  15       96.25      100.98      9.25 o 
   3  -4  15       65.19       39.39      9.93 o 
  -4  -3  15       61.99       66.03     20.60 o 
  -3  -3  15      325.13      188.85     22.90 o 
  -2  -3  15      664.56      678.00     26.13 o 
  -1  -3  15       41.12       42.81      6.59 o 
   0  -3  15       44.89       37.86      5.47 o 
   1  -3  15      237.80      212.04     11.15 o 
   2  -3  15       83.29       76.65      9.43 o 
   3  -3  15      171.12      191.42     14.18 o 
  -4  -2  15       22.88        2.84     16.48 o 
  -3  -2  15       52.70       54.70     16.69 o 
  -2  -2  15      100.43       89.44     11.93 o 
  -1  -2  15      258.87      262.63     12.29 o 
   0  -2  15      421.66      421.02     14.02 o 
   1  -2  15      231.82      223.70     11.11 o 
   2  -2  15      400.55      375.45     17.71 o 
   3  -2  15       53.53       52.21     14.54 o 
   4  -2  15        3.35        2.84      9.45 o 
  -4  -1  15      296.37      294.38     30.97 o 
  -3  -1  15      173.68      192.76     23.41 o 
  -2  -1  15      119.55      125.47     12.79 o 
  -1  -1  15     1233.06     1291.00     39.71 o 
   0  -1  15      178.03      182.85      9.09 o 
   1  -1  15       45.21       43.43      6.39 o 
   2  -1  15       59.21       69.86      8.79 o 
   3  -1  15      232.94      245.30     14.90 o 
   4  -1  15      142.65      152.73     17.46 o 
  -4   0  15        1.07      -13.29     14.88 o 
  -3   0  15        0.93       -5.74     12.57 o 
  -2   0  15     1149.74     1123.34     65.41 o 
  -1   0  15      324.56      309.90     18.80 o 
   0   0  15      545.48      559.35     18.87 o 
   1   0  15     1486.61     1432.10     44.58 o 
   2   0  15      452.34      455.16     19.14 o 
   3   0  15      230.52      219.22     13.87 o 
   4   0  15        0.14      -11.77     11.85 o 
  -4   1  15      270.43      289.56     27.00 o 
  -3   1  15      202.39      213.16     22.05 o 
  -2   1  15       97.38       85.77     15.62 o 
  -1   1  15     1093.82     1127.12     68.27 o 
   0   1  15      221.93      215.65     12.92 o 
   1   1  15       60.06       71.15     10.44 o 
   2   1  15       88.29       85.08      8.85 o 
   3   1  15      249.69      239.70     14.08 o 
   4   1  15      153.51      190.11     25.14 o 
  -3   2  15       59.04       62.12     12.57 o 
  -2   2  15       72.55       74.03     13.25 o 
  -1   2  15      212.07      203.63     14.51 o 
   0   2  15      408.27      403.12     26.16 o 
   1   2  15      213.48      206.07     13.92 o 
   2   2  15      434.47      402.54     16.77 o 
   3   2  15       60.41       37.88     14.68 o 
   4   2  15        6.12        2.99     16.15 o 
  -1   3  15       12.68       14.24      8.52 o 
   0   3  15       65.14       65.19      6.79 o 
   1   3  15      206.42      171.50     18.03 o 
   2   3  15       91.98       83.04     14.11 o 
   3   3  15      176.70      177.07     21.32 o 
   2   4  15      114.95       87.26     11.06 o 
   3   4  15       64.20       45.12     12.34 o 
   0 -10  16       72.37       57.55     10.81 o 
  -2  -9  16       85.83       87.60     15.61 o 
  -1  -9  16      118.29      123.06     33.81 o 
   0  -9  16       66.62       68.48     10.84 o 
   1  -9  16       14.77        9.11     12.12 o 
  -2  -8  16      174.07      154.39     17.76 o 
  -1  -8  16      131.83      149.49     15.49 o 
   0  -8  16      182.52      192.15     14.70 o 
   1  -8  16      341.17      344.70     23.70 o 
   2  -8  16      213.55      200.77     20.24 o 
  -3  -7  16      139.56      158.81     18.56 o 
  -2  -7  16      198.77      199.26     18.66 o 
  -1  -7  16       87.18       86.56     10.93 o 
   0  -7  16       42.17       28.56      8.89 o 
   1  -7  16       67.51       69.10     13.41 o 
   2  -7  16       17.33       48.10     13.28 o 
  -3  -6  16        4.43       -9.36     10.84 o 
  -2  -6  16       13.63       14.27     10.90 o 
  -1  -6  16      347.06      369.14     18.59 o 
   0  -6  16      520.51      494.27     34.88 o 
   1  -6  16      251.72      240.17     19.04 o 
   2  -6  16       87.83       46.13     13.07 o 
   3  -6  16      100.80      116.92     24.36 o 
  -3  -5  16      400.45      409.33     25.94 o 
  -2  -5  16      119.80      119.47     12.18 o 
  -1  -5  16      369.48      365.82     15.69 o 
   0  -5  16      129.41      113.60     10.85 o 
   1  -5  16       83.31       91.42     16.84 o 
   2  -5  16      113.44      115.95     12.31 o 
   3  -5  16       51.48       37.54     13.38 o 
  -3  -4  16      106.28      109.55     15.19 o 
  -2  -4  16      103.74      122.06     12.06 o 
  -1  -4  16      204.58      216.76     12.03 o 
   0  -4  16      328.36      318.19     14.11 o 
   1  -4  16      513.55      481.13     18.09 o 
   2  -4  16      132.11      142.35     10.80 o 
   3  -4  16       42.62       36.26     10.17 o 
  -4  -3  16      192.66      174.59     26.89 o 
  -3  -3  16       69.12       39.45     42.75 o 
  -2  -3  16      524.77      482.05     37.94 o 
  -1  -3  16      334.69      299.69     16.07 o 
   0  -3  16       14.86        4.04      3.91 o 
   1  -3  16       32.86       25.64      6.63 o 
   2  -3  16      142.55      147.31     11.94 o 
   3  -3  16       88.44       76.52     11.41 o 
  -4  -2  16       14.64       15.84     17.42 o 
  -3  -2  16      130.28      131.01     21.28 o 
  -2  -2  16      326.11      340.21     21.74 o 
  -1  -2  16      451.52      453.67     18.32 o 
   0  -2  16     1030.59     1030.19     26.53 o 
   1  -2  16      425.94      410.40     15.94 o 
   2  -2  16      452.47      425.38     19.30 o 
   3  -2  16       55.22       43.66     10.00 o 
  -4  -1  16      110.88      121.13     22.75 o 
  -3  -1  16      419.86      396.07     32.95 o 
  -2  -1  16      484.12      481.87     34.79 o 
  -1  -1  16      114.63      117.79     12.33 o 
   0  -1  16       44.50       47.04      5.41 o 
   1  -1  16       15.76       13.99      6.68 o 
   2  -1  16       75.24       72.75      9.15 o 
   3  -1  16      157.35      177.90     13.47 o 
  -4   0  16        1.61       -6.85     15.56 o 
  -3   0  16        2.16      -12.81     13.45 o 
  -2   0  16        3.02        8.52     11.85 o 
  -1   0  16      298.26      293.51     25.82 o 
   0   0  16      104.21      131.92     10.37 o 
   1   0  16      290.02      309.89     15.15 o 
   2   0  16      181.56      186.98     14.37 o 
   3   0  16       92.40       90.45     10.54 o 
  -4   1  16      118.11      121.00     18.85 o 
  -3   1  16      353.75      355.01     30.18 o 
  -2   1  16      394.95      422.92     32.38 o 
  -1   1  16       53.19       65.79     14.04 o 
   0   1  16       48.84       54.70      7.78 o 
   1   1  16       19.80       18.91      6.67 o 
   2   1  16       67.73       62.38     11.62 o 
   3   1  16      141.66      148.77     11.95 o 
  -3   2  16      123.92      103.72     14.60 o 
  -2   2  16      382.94      375.73     26.49 o 
  -1   2  16      414.55      416.18     27.32 o 
   0   2  16      968.18      941.59     39.76 o 
   1   2  16      417.60      416.23     20.70 o 
   2   2  16      459.14      428.50     19.23 o 
   3   2  16       66.56       56.62     16.20 o 
  -2   3  16      438.62      477.77     32.78 o 
  -1   3  16      387.12      349.55     23.86 o 
   0   3  16        6.12        8.60      5.67 o 
   1   3  16       29.35       21.75     10.29 o 
   2   3  16      111.45      104.45     16.48 o 
   3   3  16       92.67       98.98     17.88 o 
  -1  -9  17       50.94       73.14     14.49 o 
   0  -9  17       33.46       27.64     10.65 o 
   1  -9  17       37.18       39.35     20.60 o 
  -2  -8  17       59.44       66.06     14.92 o 
  -1  -8  17      147.82      134.58     13.41 o 
   0  -8  17      204.67      195.01     14.79 o 
   1  -8  17       81.17       60.87     14.35 o 
  -2  -7  17      248.95      286.38     22.46 o 
  -1  -7  17      228.50      226.52     15.67 o 
   0  -7  17        4.01        1.75      8.19 o 
   1  -7  17        2.61        5.68     10.94 o 
   2  -7  17       29.48       25.62     13.52 o 
  -3  -6  17        7.87        9.30     12.33 o 
  -2  -6  17       42.26       44.54     13.32 o 
  -1  -6  17       60.53       69.48     10.75 o 
   0  -6  17      503.05      491.33     21.92 o 
   1  -6  17      269.22      276.89     20.84 o 
   2  -6  17      170.63      180.44     18.78 o 
  -3  -5  17      157.16      162.57     24.91 o 
  -2  -5  17      288.74      305.72     18.10 o 
  -1  -5  17      110.52      102.78      9.79 o 
   0  -5  17       29.58       29.75      8.86 o 
   1  -5  17       17.81       23.28      8.99 o 
   2  -5  17       68.86       64.16     16.36 o 
   3  -5  17       81.89       62.81     14.48 o 
  -3  -4  17       36.54       20.16     16.79 o 
  -2  -4  17       17.75       31.54      9.43 o 
  -1  -4  17      333.40      370.14     18.39 o 
   0  -4  17      408.82      432.56     17.22 o 
   1  -4  17      517.50      480.48     21.32 o 
   2  -4  17      182.10      180.59     13.94 o 
   3  -4  17       16.63        4.47     11.46 o 
  -3  -3  17      253.33      295.98     31.35 o 
  -2  -3  17      234.71      237.47     25.54 o 
  -1  -3  17      307.07      280.24     20.80 o 
   0  -3  17      180.78      160.30     10.43 o 
   1  -3  17       11.06        5.96      7.68 o 
   2  -3  17      120.42      144.83     12.34 o 
   3  -3  17      165.33      177.06     20.58 o 
  -3  -2  17       53.12       46.23     17.46 o 
  -2  -2  17      167.00      196.34     23.84 o 
  -1  -2  17      256.60      288.60     30.75 o 
   0  -2  17      395.77      424.10     16.49 o 
   1  -2  17      351.87      345.21     16.61 o 
   2  -2  17      196.77      184.98     13.38 o 
   3  -2  17       83.92       81.69     17.20 o 
  -3  -1  17      381.62      358.66     32.72 o 
  -2  -1  17      260.58      247.43     27.62 o 
  -1  -1  17       99.23       87.88     16.22 o 
   0  -1  17       18.41       11.65      6.13 o 
   1  -1  17       34.56       30.79      7.77 o 
   2  -1  17       76.18       75.90      9.62 o 
   3  -1  17       86.48       90.79     11.35 o 
  -3   0  17        7.95        7.38     14.45 o 
  -2   0  17      250.15      236.03     24.74 o 
  -1   0  17      551.86      538.70     36.88 o 
   0   0  17      275.49      302.94     31.27 o 
   1   0  17      555.02      518.93     21.13 o 
   2   0  17      142.89      145.76     11.79 o 
   3   0  17       34.06       27.78      9.08 o 
  -2   1  17      349.89      365.56     27.29 o 
  -1   1  17       93.97       61.95     14.13 o 
   0   1  17       21.95       31.87     12.69 o 
   1   1  17       29.46       12.21     11.40 o 
   2   1  17       73.03       82.92     10.52 o 
   3   1  17       62.20       57.01      9.61 o 
  -2   2  17      161.88      187.87     18.89 o 
  -1   2  17      278.74      302.83     17.68 o 
   0   2  17      430.63      429.73     21.26 o 
   1   2  17      310.64      297.29     17.91 o 
   2   2  17      194.37      196.09     12.28 o 
   3   2  17       83.45       66.33     17.29 o 
  -2   3  17      203.77      195.19     20.55 o 
  -1   3  17      276.27      243.12     21.51 o 
   0   3  17      151.61      152.27     10.80 o 
   1   3  17       13.54        4.93     10.05 o 
   2   3  17       93.97      100.16     16.43 o 
   3   3  17      175.70      225.04     23.26 o 
   0  -9  18       25.85       22.13     10.04 o 
  -1  -8  18      133.33      122.56     16.98 o 
   0  -8  18       86.54       75.59     11.69 o 
   1  -8  18      128.81      118.17     17.11 o 
  -2  -7  18      147.51      179.25     19.57 o 
  -1  -7  18      143.16      141.88     13.97 o 
   0  -7  18       41.58       40.93     10.17 o 
   1  -7  18       56.96       53.21     14.53 o 
   2  -7  18       40.71       53.87     15.14 o 
  -2  -6  18       29.93       27.05     13.18 o 
  -1  -6  18      178.53      209.25     20.78 o 
   0  -6  18      255.90      293.46     19.48 o 
   1  -6  18      255.20      259.12     21.21 o 
   2  -6  18      117.64      126.52     20.48 o 
  -3  -5  18       97.09      125.75     18.30 o 
  -2  -5  18      151.10      148.50     23.94 o 
  -1  -5  18       79.23       67.84      9.37 o 
   0  -5  18       42.61       40.65      9.56 o 
   1  -5  18        2.32       11.15      9.26 o 
   2  -5  18       96.69      139.20     16.66 o 
  -3  -4  18        1.83       -9.09     16.84 o 
  -2  -4  18       54.60       77.94     14.26 o 
  -1  -4  18      347.99      369.45     33.44 o 
   0  -4  18      273.67      293.69     14.51 o 
   1  -4  18      290.27      271.36     23.97 o 
   2  -4  18      200.19      216.74     15.39 o 
   3  -4  18       86.15      105.55     13.31 o 
  -3  -3  18      214.33      218.17     28.17 o 
  -2  -3  18      258.16      279.99     21.14 o 
  -1  -3  18      181.20      178.29     13.84 o 
   0  -3  18       40.01       34.43      7.66 o 
   1  -3  18       11.84       15.95      8.25 o 
   2  -3  18       46.37       64.79     10.28 o 
   3  -3  18       83.96       80.15     12.32 o 
  -3  -2  18        7.28        1.73     15.94 o 
  -2  -2  18       93.11      107.28     19.91 o 
  -1  -2  18      167.41      167.72     22.56 o 
   0  -2  18      541.20      586.03     23.12 o 
   1  -2  18      324.15      341.03     17.39 o 
   2  -2  18      130.14      116.01     13.00 o 
   3  -2  18       49.97       52.48     10.92 o 
  -3  -1  18      266.67      256.14     28.64 o 
  -2  -1  18      326.01      301.15     30.15 o 
  -1  -1  18      195.22      205.82     23.11 o 
   0  -1  18       26.98       36.51      9.69 o 
   1  -1  18       40.31       42.25      9.23 o 
   2  -1  18       84.76       87.31     10.65 o 
   3  -1  18       98.10      119.05     12.50 o 
  -3   0  18       68.08       69.27     18.27 o 
  -2   0  18      146.54      136.48     20.32 o 
  -1   0  18      283.17      266.49     25.14 o 
   0   0  18      578.68      550.48     26.84 o 
   1   0  18      430.30      431.00     19.07 o 
   2   0  18      188.82      213.70     14.16 o 
   3   0  18       55.01       67.91     10.78 o 
  -3   1  18      240.37      242.82     24.91 o 
  -2   1  18      337.38      358.11     28.85 o 
  -1   1  18      172.22      177.94     20.97 o 
   0   1  18       19.64        3.84     12.57 o 
   1   1  18       37.96       52.32      9.87 o 
   2   1  18      100.81      129.60     11.17 o 
   3   1  18       81.04       78.10     10.55 o 
  -2   2  18       90.83       88.37     15.09 o 
  -1   2  18      184.32      204.36     14.61 o 
   0   2  18      515.62      532.01     25.84 o 
   1   2  18      314.69      332.74     19.00 o 
   2   2  18      132.63      138.45     12.39 o 
   3   2  18       51.16       18.85     16.01 o 
  -2   3  18      269.15      304.60     25.82 o 
  -1   3  18      186.33      186.48     18.93 o 
   0   3  18       37.02       35.49      7.49 o 
   1   3  18       15.55        9.39     10.84 o 
   2   3  18       50.27       35.92     13.68 o 
   3   3  18       98.92      112.60     18.93 o 
  -1  -8  19       19.66        6.69     12.89 o 
   0  -8  19      205.24      247.03     17.39 o 
  -1  -7  19       87.28       95.20     13.36 o 
   0  -7  19        7.70       11.01      9.48 o 
   1  -7  19        2.01       17.74     12.85 o 
  -2  -6  19       83.89      104.48     13.89 o 
  -1  -6  19       67.67       74.14     12.38 o 
   0  -6  19       85.17       70.34     11.43 o 
   1  -6  19      196.02      149.32     18.19 o 
   2  -6  19      138.62      155.08     18.64 o 
  -2  -5  19      270.77      326.13     24.41 o 
  -1  -5  19      149.17      172.88     14.70 o 
   0  -5  19      114.70      125.26     12.96 o 
   1  -5  19       18.16       32.79     10.23 o 
   2  -5  19      108.00      167.50     18.66 o 
  -3  -4  19        0.99        5.21     18.37 o 
  -2  -4  19       43.27       43.69     13.67 o 
  -1  -4  19      195.07      218.01     21.22 o 
   0  -4  19      319.62      331.19     23.17 o 
   1  -4  19      294.57      329.93     18.44 o 
   2  -4  19       95.89      100.26     12.72 o 
  -3  -3  19      140.34      184.86     27.25 o 
  -2  -3  19      138.09      134.88     23.39 o 
  -1  -3  19      112.61      114.78     15.10 o 
   0  -3  19        6.24        0.15      9.85 o 
   1  -3  19       16.53       32.98      9.08 o 
   2  -3  19       13.37       10.82      9.02 o 
  -3  -2  19        1.13       -1.19     16.84 o 
  -2  -2  19       51.14       59.14     18.55 o 
  -1  -2  19      240.68      270.31     27.70 o 
   0  -2  19      372.68      389.23     25.21 o 
   1  -2  19      283.63      315.41     17.27 o 
   2  -2  19      210.19      228.26     15.70 o 
   3  -2  19       22.50       12.49     10.00 o 
  -3  -1  19      259.42      262.01     29.22 o 
  -2  -1  19      272.80      268.37     28.98 o 
  -1  -1  19      223.31      226.11     24.63 o 
   0  -1  19       43.72       39.20     12.41 o 
   1  -1  19        1.10       -4.80      7.40 o 
   2  -1  19       63.56       60.55     10.33 o 
   3  -1  19      124.42      152.61     14.13 o 
  -3   0  19        0.01        1.15     15.67 o 
  -2   0  19       19.55        7.38     14.21 o 
  -1   0  19      326.90      336.21     29.47 o 
   0   0  19      376.51      376.17     21.68 o 
   1   0  19      303.26      328.78     16.96 o 
   2   0  19      218.05      218.30     14.66 o 
   3   0  19       85.90       83.68     11.62 o 
  -3   1  19      251.93      263.29     26.48 o 
  -2   1  19      283.46      333.50     27.92 o 
  -1   1  19      220.60      216.45     16.35 o 
   0   1  19       44.92       44.58     10.15 o 
   1   1  19        0.42       -2.57      8.49 o 
   2   1  19       74.96       88.79     10.40 o 
   3   1  19      129.38      157.69     12.93 o 
  -2   2  19       70.73       69.82     10.99 o 
  -1   2  19      226.28      254.30     16.82 o 
   0   2  19      364.48      393.92     20.88 o 
   1   2  19      303.38      327.89     19.04 o 
   2   2  19      198.35      223.61     15.80 o 
   3   2  19       20.65      -10.33     14.85 o 
  -3   3  19      147.03      196.57     22.32 o 
  -2   3  19      147.00      191.64     19.93 o 
  -1   3  19      111.04       95.05     14.85 o 
   0   3  19       13.57        8.31      7.40 o 
   1   3  19       15.58       24.65     11.93 o 
   2   3  19       17.16        3.29     12.61 o 
  -1  -7  20       83.54      103.56     15.07 o 
   0  -7  20       26.13       17.25     10.67 o 
  -1  -6  20      122.91      130.89     18.16 o 
   0  -6  20      273.38      289.38     18.62 o 
   1  -6  20      169.11      173.33     23.50 o 
  -2  -5  20      160.97      178.92     20.48 o 
  -1  -5  20       44.81       36.32     13.95 o 
   0  -5  20       29.26       24.90      8.75 o 
   1  -5  20        8.60       -3.58     12.90 o 
   2  -5  20        5.65       11.13     13.16 o 
  -2  -4  20       51.60       58.77     20.62 o 
  -1  -4  20       56.38       31.31     11.69 o 
   0  -4  20      233.89      307.90     22.26 o 
   1  -4  20      278.45      307.68     18.61 o 
   2  -4  20      126.34      147.11     14.28 o 
  -2  -3  20      173.59      165.22     26.08 o 
  -1  -3  20      272.67      297.80     30.73 o 
   0  -3  20       35.65       30.02      9.58 o 
   1  -3  20       28.65       32.35      9.72 o 
   2  -3  20      137.04      167.54     14.24 o 
  -3  -2  20        2.21       -0.06     17.41 o 
  -2  -2  20       52.61       73.63     19.70 o 
  -1  -2  20      194.88      223.85     26.74 o 
   0  -2  20      288.72      306.79     21.43 o 
   1  -2  20      189.35      195.82     17.81 o 
   2  -2  20      185.77      192.07     15.08 o 
  -3  -1  20      117.30      134.77     23.48 o 
  -2  -1  20      260.17      244.57     27.59 o 
  -1  -1  20       97.41       76.06     17.59 o 
   0  -1  20       34.68       38.92     11.05 o 
   1  -1  20       15.35        9.68      8.30 o 
   2  -1  20       29.44       29.54      9.58 o 
  -3   0  20       10.54       -0.68     15.99 o 
  -2   0  20       53.36       42.90     16.45 o 
  -1   0  20      182.50      185.83     21.30 o 
   0   0  20      148.34      192.49     20.79 o 
   1   0  20      361.46      410.46     19.70 o 
   2   0  20      117.06      113.45     12.32 o 
  -3   1  20      127.58      130.46     19.83 o 
  -2   1  20      243.32      251.31     25.23 o 
  -1   1  20       89.80      111.30     13.18 o 
   0   1  20       32.02       43.48     10.49 o 
   1   1  20       14.55       13.85     16.02 o 
   2   1  20       36.48       32.22      9.61 o 
  -2   2  20       62.23       65.31     14.77 o 
  -1   2  20      198.45      231.95     16.49 o 
   0   2  20      293.30      306.79     18.61 o 
   1   2  20      176.92      191.84     15.01 o 
   2   2  20      197.89      229.74     24.35 o 
  -2   3  20      183.36      214.14     22.30 o 
  -1   3  20      280.58      319.35     25.18 o 
   0   3  20       36.28       37.03      7.90 o 
   1   3  20       27.81       26.87     12.91 o 
   2   3  20      110.73      127.02     18.95 o 
  -1  -6  21       36.52       56.40     15.70 o 
   0  -6  21      166.92      197.99     16.31 o 
  -1  -5  21       98.91       97.14     17.39 o 
   0  -5  21       13.48       12.09     10.12 o 
   1  -5  21        1.82       14.46     12.80 o 
  -2  -4  21       23.79       20.34     18.99 o 
  -1  -4  21      133.06      157.03     25.74 o 
   0  -4  21      102.11       75.62     14.15 o 
   1  -4  21      274.42      348.54     20.78 o 
  -2  -3  21       98.94      127.36     24.39 o 
  -1  -3  21      111.02      102.40     22.09 o 
   0  -3  21       68.29       79.18     11.70 o 
   1  -3  21        8.11       -6.62      9.78 o 
   2  -3  21       30.39       35.70     11.55 o 
  -2  -2  21       25.50       21.87     18.12 o 
  -1  -2  21       74.37       76.23     19.93 o 
   0  -2  21      256.79      303.04     21.87 o 
   1  -2  21      259.53      283.22     17.45 o 
   2  -2  21       84.53      100.17     12.59 o 
  -2  -1  21      222.03      203.08     26.70 o 
  -1  -1  21       76.79       79.97     19.12 o 
   0  -1  21       95.72      127.36     14.65 o 
   1  -1  21       31.46       39.59      9.76 o 
   2  -1  21        8.09        3.07      9.32 o 
  -2   0  21       65.67       67.57     18.59 o 
  -1   0  21      156.42      157.02     15.72 o 
   0   0  21      137.18      139.57     14.64 o 
   1   0  21      117.02      123.80     14.35 o 
   2   0  21      188.60      219.08     15.56 o 
  -2   1  21      255.98      221.35     23.82 o 
  -1   1  21       79.28       68.25     12.11 o 
   0   1  21       72.60       93.55     12.88 o 
   1   1  21       28.27       29.91     11.01 o 
   2   1  21        6.88        5.13     10.58 o 
  -2   2  21       14.17       18.08     16.03 o 
  -1   2  21      103.22      105.09     12.18 o 
   0   2  21      251.73      291.62     18.75 o 
   1   2  21      262.12      298.36     24.08 o 
   2   2  21       59.16       64.83     17.59 o 
  -2   3  21       74.78       82.83     16.56 o 
  -1   3  21      119.23      151.44     17.26 o 
   1   3  21       10.97       -7.40     11.48 o 
   2   3  21       23.48       14.23     14.66 o 
   0  -5  22       31.54       31.97     11.80 o 
  -1  -4  22       92.25      142.20     25.65 o 
   0  -4  22       65.79       68.34     12.49 o 
   1  -4  22       74.28       63.91     13.34 o 
  -1  -3  22       53.59       80.09     22.09 o 
   0  -3  22       75.87       90.01     15.62 o 
   1  -3  22       34.44       29.43     10.85 o 
  -2  -2  22       37.64       38.73     18.99 o 
  -1  -2  22       72.48       86.30     20.74 o 
   0  -2  22      180.48      241.73     42.19 o 
   1  -2  22      192.40      214.58     16.16 o 
  -2  -1  22      112.35      116.44     21.96 o 
  -1  -1  22      152.32      164.98     22.71 o 
   0  -1  22        1.37       -3.26     10.22 o 
   1  -1  22       13.78       19.86     10.03 o 
  -2   0  22        4.99       23.82     16.50 o 
  -1   0  22      106.31      112.36     26.05 o 
   0   0  22      339.10      391.11     23.60 o 
   1   0  22       89.32       82.24     13.32 o 
  -2   1  22      132.86      138.15     15.20 o 
  -1   1  22      173.71      229.47     17.08 o 
   0   1  22        3.20        1.63     10.10 o 
   1   1  22       15.12       24.66     11.19 o 
  -2   2  22       33.27       46.29     17.73 o 
  -1   2  22       98.36      114.05     12.78 o 
   0   2  22      154.32      153.99     14.71 o 
   1   2  22      182.78      226.66     16.68 o 
  -1  -3  23       13.85       11.82     18.37 o 
   0  -3  23        5.88        3.27     12.64 o 
  -1  -2  23       70.82       62.94     14.78 o 
   0  -2  23       96.84      110.02     15.90 o 
   1  -2  23       89.38       71.12     12.31 o 
  -1  -1  23      122.63      124.54     16.16 o 
   0  -1  23       31.74       31.41     14.84 o 
   1  -1  23       21.98       26.12     12.30 o 
  -1   0  23      217.72      262.40     20.19 o 
   0   0  23      171.89      181.82     18.45 o 
   1   0  23      149.86      159.22     16.48 o 
  -1   1  23      128.21      139.88     23.83 o 
   0   1  23       31.51       30.70     11.51 o 
   1   1  23       21.77       39.29     12.24 o 
  -1   2  23       54.71       49.59     11.35 o 
   0   2  23      134.52      153.62     13.99 o 
   1   2  23       88.62      102.55     18.91 o 
                                                 
